# Supplementary material for: Reformation of the chondroitin sulfate glycocalyx enables progression of AR-independent prostate cancer
Source: Nat Commun. 2022 Aug 13;13:4760. doi: 10.1038/s41467-022-32530-7 (PMC9376089; doi:10.1038/s41467-022-32530-7)
Supplement: Supplementary file 3 — Source Data [file 41467_2022_32530_MOESM3_ESM.xlsx]

## Sheet: Supp data Summary
Reformation of the chondroitin sulfate glycocalyx enables progression of AR-independent prostate cancer
Summary:
Source data for figure 1c : Fold change values of heat map from IPA gene expression analysis
Source data for figure 2c : CHST11 gene expression counts in untreated and ADT treated high risk PCpatients
Source data for figure 2d : CHST11 Gene expression counts in low risk and high risk PC patients
Source data for figure 2e : CHST11 Gene expression counts in PC patients with and without metastases
Source data for figure 2h : Normalized RNA-SEQ counts of indicated genes in adenocarcinoma or relapsed PC patients
Source data for figure 3d : BLI values in nm
Source data for figure 3e : Levels of CHST11 in LNCaP cells after androgen deprivation and treatment with R1881 and/or Enzalutamide
Source data for figure 3f: W.B Raw Scans
Source data for figure 3g: W.B Raw Scans
Source data for figure 3h: W.B Raw Scans
Source data for figure 4c: % of mole of C4S measured by LC-MS
Source data for figure 4d: C4S in AR+ and AR- cell lines measured by LC-MS
Source data for figure 4e: Amount of C4S normalized to protein concentration
Source data for figure 4g: W.B Raw Scans
Source data for figure 4h:q-PCR CT values
Source data for figure 5a: W.B Raw Scans
Source data for figure 5c : Mean pixel intensity quantification values of GalNAz-glycocalyx MIP images
Source data for figure 5d: Mean pixel intensity quantification values of GalNAz-glycocalyx MIP images
Source data for figure 5e: GalNAz-glycocalyx membrane thickness values
Source data for figure 5f and S7e : Data measurements used for quantification of cells with foci or no reorganization
Source data for figure 5 m,n and S9d : WB and quantification of AR and PSA proteins levels in LNCaP and LNCaPCHase before and after castration
Source data for figure 6b: LC-MS quantification of C4S (ug/mg of protein) in LNCaP cells in AD condition after 72h of FL treatment (50μM).
Source data for Fig.6c : Confluency (Incucyte) values used to detrmine IC50 of FL
Source data for figure 6d : Cell confluence of cells treated with Fluorosamin in FBS or AD condition
Source data for figure 6e : Cell death (PI staining-Incucyte) of cells treated with Fluorosamin in FBS or AD condition
Source data for figure 6g : Wound Width (um)
Source data for supplementary figure 2c: W.B Raw Scans
Source data supplementary figure 2f: CHST11 protein levels in prostate cancer cell lines
Source data for supplementary figure 3a: Raw data of normalized RNA-Seq counts and fold change values compared to average Pre-CX used in supplementary figure 3a
Source data for supplementary figure 4b: W.B Raw Scans
Source data supplementary figure 4c:Gene expression of CSPGs in AR+ and AR- cell lines from Smith et al. PMID: 33303959
Source data supplementary figure 4d:q-RT-PCR data of CSPGs in AR+ and AR- cell lines and 2 replicates (EXP2 and EXP3)
Source data for supplementary figure 4e: W.B Raw Scans
Source data supplementary figure S5a: qPCR mRNA expression levels of CHST11 after down regulation
Source data for supplementary figure 5b: W.B Raw Scans
Source data supplementary figure S5d: Cell death measurement after CHST11 down regulation in LNCaP cells using 3 different si-CHST11 sequences.
Source data Supp Fig S5e: qPCR mRNA expression levels of CHST11 in PC3 after downregulation
Source data Supp Fig S5f : Cell death (IncuCyte) of PC3 cells after CHST11 downregulation using propidium iodide.
Source data Supp Fig S9c: qPCR mRNA expression levels of AR in tumors from Fig.5k and 5l.
Source data Supp Fig S9e: RNA-Seq normalized counts from LNCaP and LNCaPCHase tumors
M&M Table1-Antibodies
M&M Table2-Primers
FACS gating strategy

## Sheet: Source data for Figure 1c
	Source data for figure 1c : Fold change values of heat map from IPA gene expression analysis
		Pre-CX	cx-8w	cx-12w	nepc-1	nepc-2
	HS3ST5	1	12.3776	14.6575	1273.24	1398.63
	CHST11	1	15.139	16.3843	350.694	250.837
	HS6ST2	1	12.6475	12.4869	85.1116	58.5579
	HS3ST3A1	1	-1.7014	-2.77422	61.2227	34.5194
	UST	1	1.94982	2.50609	19.9295	16.7992
	B3GAT2	1	1.39242	1.1245	5.54948	14.0638
	HS3ST1	1	2.45228	3.0293	4.72118	6.18951
	HS6ST3	1	7.90596	6.0965	2.78797	5.59193
	SULT4A1	1	-2.75822	-2.59484	6.23134	5.58148
	CHST3	1	-1.65517	1.40248	5.28266	5.35389
	HS3ST3B1	1	-3.87184	-4.75331	3.64217	5.18458
	LIPE	1	1.27431	-1.17646	3.34175	4.40399
	GLCE	1	2.45475	3.75723	6.03471	3.79238
	DSEL	1	-2.98792	-2.58664	4.42161	3.78397
	EXTL3	1	1.35204	1.61913	2.93085	3.56576
	EXT1	1	1.94892	2.68585	4.11287	3.32922
	EXTL2	1	-1.09997	-1.07923	3.07864	2.70929
	XYLT2	1	1.36743	1.36877	-2.84223	-2.15396
	CES3	1	1.15603	1.82719	-7.42496	-3.90669
	CSGALNACT1	1	-2.4527	-5.63519	-4.31633	-4.58457
	PNPLA7	1	1.36669	1.13499	-3.54252	-5.15484
	PRDX6	1	-2.99465	-5.02414	-7.18739	-8.67286
	GAL3ST2	1	2.86499	2.18863	-10.9013	-8.83909
	B3GAT1	1	-1.01203	1.16921	-8.80868	-15.7095
	SULT1C4	1	5.31139	20.9761	-7.91955	-22.3465
	CHST15	1	1.04044	1.20975	-15.7576	-27.6098
	HS3ST4	1	4.87175	5.87135	-14.8164	-52.956
	SULT2B1	1	-2.62859	-3.0913	-54.6481	-115.65
	SULT1C2	1	-1.25734	1.39996	-63.6417	-658.45

## Sheet: Source data for Figure 2c
	Source data for figure 2c :
	CHST11 gene expression counts in untreated and ADT treated high risk PCpatients
	UT	ADT
	1249.74	3634.91
	2693.14	5742.2
	2140.31	2714.57
	1389.62	5738.38
	2863.39	5087.32
	4030.89	3981.24
	2485.98	3467.29
	2132.18	3371.94
	1205.59	6746.43
	2033.26	3641.55
	1966.65	2286.27
	1869.75	4933.5
	846.668	3827.36
	1959.18	4924.23
	1472.61
	2090.34
	3515.67
	1623.06
	3943.18
	1701.55
	1798.77
	1818.1
	1651.81
	1190.41
	1830.99
	1088.19
	1335.91
	1604.38
	2214.45
	2160.99
	2046.6
	786.297
	2871.71
	1551.56
	1762.42
	1762.42
	2242.15
	2760.57
	720.301
	2408.38
	2237.32
	1900.71
	686.991
	2066.31
	1643.87
	1103.81
	1375.24
	1761.28
	1353.05
	2573.95
	2713.34
	3155.59
	3737.2
	2550.91
	947.478
	913.552
	2352.09
	2702.17
	2658.65
	2313.28
	637.079
	1846.02
	1709.14
	2379.69
	2577.6
	1653.38
	1713.49
	2916.95
	1850.48

## Sheet: Source data for Figure 2d
Source data for figure 2d : CHST11 Gene expression counts in low risk and high risk PC patients
	High risk	Low risk
	2863.39	1249.74
	3981.24	2693.14
	3467.29	2140.31
	3371.94	1389.62
	3515.67	4030.89
	3943.18	2485.98
	1798.77	2132.18
	3634.91	1205.59
	6746.43	2033.26
	1190.41	1966.65
	1830.99	1869.75
	3641.55	846.668
	5742.2	1472.61
	2286.27	2090.34
	2214.45	1623.06
	2160.99	1701.55
	1551.56	1818.1
	1762.42	1651.81
	1762.42	1335.91
	2242.15	1604.38
	2760.57	2046.6
	720.301	786.297
	2714.56
	2237.32
	1900.71
	686.991
	4933.5
	2066.31
	1643.87
	1103.81
	1375.24
	1761.28
	1353.05
	2573.95
	2713.34
	3155.59
	3827.36
	3737.2
	2550.91
	947.478
	913.552
	5738.38
	2352.09
	2702.17
	2658.65
	2313.28
	637.079
	1846.02
	1709.14
	2379.69
	2577.6
	4924.23
	1653.38
	1713.49
	5087.32
	2916.95
	1850.48

## Sheet: Source data for Figure 2e
Source data for figure 2e : CHST11 Gene expression counts in PC patients with and without metastase
	No mets	Mets
	1249.74	3981.24
	2693.14	3467.29
	2140.31	3371.94
	1389.62	1959.18
	2863.39	3515.67
	4030.89	1798.77
	2485.98	6746.43
	2132.18	3641.55
	1205.59	2365.59
	2033.26	1762.42
	1966.65	1762.42
	1869.75	2408.38
	846.668	1001.86
	1472.61	2566.99
	2090.34	2237.32
	1623.06	1900.71
	3943.18	686.991
	1701.55	4933.5
	1818.1	1034.53
	3634.91	1353.05
	1651.81	3155.59
	1190.41	3827.36
	1830.99	2550.91
	2033.77	8171.09
	1088.19	947.478
	1335.91	913.552
	5742.2	2352.09
	1604.38	2379.69
	2286.27	2577.6
	2214.45	2514.44
	2160.99	5087.32
	2046.6	2916.95
	786.297	1850.48
	2871.71
	1551.56
	2242.15
	2760.57
	720.301
	2714.56
	2066.31
	1643.87
	1103.81
	1375.24
	1761.28
	1384.49
	2573.95
	2713.34
	3737.2
	5738.38
	2702.17
	2658.65
	2313.28
	637.079
	1846.02
	1709.14
	4924.23
	1653.38
	1713.49

## Sheet: Source data for Figure 2h
Source data for figure 2h :
Normalized RNA-SEQ counts of indicated genes in adenocarcinoma or relapsed PC patients
	CHST11	KLK3	AR	NKX3-1	TMPRSS2	FKBP5
Adeno	16.6224	59466.1	31107.4	47391.2	69583.8	11208.7
Adeno	21.0205	432825	12270.3	63096.4	55358.1	10486.4
Adeno	30.2423	103243	32136.9	124979	75355.2	2892.53
Adeno	3.53492	455429	18590.7	51673.4	190077	13308.4
Adeno	37.282	301578	41679.8	77713.9	61734.4	40489.8
Adeno	5.59732	233575	19227.6	50156.8	114269	6981.46
Adeno	34.2505	1.25559e+06	24835.9	58064.6	45556	12541.4
Adeno	30.2924	1.14243e+06	17542.7	47432.3	46230.9	8339.35
Adeno	0	592143	15936.6	51440.6	96026.5	4262.25
Adeno	73.5431	534735	20427	40458.8	45301.1	5158.11
Adeno	326.863	46160.5	30761.5	20512.7	31612.9	19927.4
Adeno	5.88309	54683.3	26671	78532.4	183467	4948.66
Adeno	2.15925	379739	18121.5	34996.1	164370	7020.81
Adeno	8.41217	509464	21332.1	38613.1	40325.5	2945.46
Adeno	71.1718	146294	13614.2	100068	37808.8	15061.7
Adeno	49.6118	494069	11924.2	118743	76450.5	21834.1
Adeno	48.1385	552795	5798.5	83681.1	106904	8697.75
Adeno	22.7105	119287	10789.4	112844	64546.2	25841.7
Adeno	96.6651	49193.3	17860	75150.2	42141.4	12764.4
Adeno	14.3193	150443	20595.9	107920	96025.3	18371.7
Adeno	87.5291	113407	16903.4	78045.1	104257	5174.52
Adeno	30.4852	49838.2	19414	89672.1	63617.5	21192.3
Adeno	20.6326	122462	17865.6	48437.4	39043.8	8692.07
Adeno	2.9451	168314	9813.48	85816	114858	9970.75
Adeno	8.86643	205138	11133.9	77524.3	51553.6	22247.7
Adeno	10.3395	133910	15376.2	79782.3	66927.4	18090.6
Relapsed	20.6158	130759	52883.8	76486.8	96340.5	12557.9
Relapsed	91.9974	52341	24637.5	32630.3	29770.1	1710.88
Relapsed	61.0163	273436	38368.5	79116.2	89376.2	21813.7
Relapsed	2470.52	32.9332	2.12472	28.4182	8.76449	2245.83
Relapsed	17.62	1331.19	66.9559	110.125	115.411	1022.84
Relapsed	16.5765	27185.5	2403.59	3597.1	4707.73	1326.12
Relapsed	42.8393	460.784	26.1216	56.4226	1337.42	3109.51
Relapsed	21.24	988.838	110.33	173.46	248.389	1870.3
Relapsed	469.061	64.9969	66.0802	48.7477	38.9982	2265.14
Relapsed	705.769	3063.14	7193.06	10088.3	4875.4	8803.16
Relapsed	11.0196	1854.6	20723.5	40794.1	103042	4690.51

## Sheet: Source data for Figure 3d
Source data for figure 3d : BLI values in nm
Time (sec)	CHST11-ARE (deletion)	CHST11-ARE(mutation)	CHST11-ARE	KLK3-ARE	Scramble
0	0	0	0	0	0
0.21	-0.00566	-0.00026	-0.00369	0.002645	-0.00247
0.41	-0.00333	0.010298	-0.00404	-0.00339	-0.00304
0.61	-0.01161	0.001919	-0.00534	0.000296	-0.01135
0.8	-0.00522	0.000614	-0.00726	0.003029	-0.00591
1	0.001041	0.01186	0.002451	0.011174	0.003746
1.2	-0.00989	0.00284	0.001221	-0.00107	-0.00498
1.41	0.005273	0.007915	0.006974	0.010701	0.006016
1.62	-0.01273	0.003942	-0.00179	0.001734	-0.00125
1.8	0.000137	0.007531	0.003674	0.002428	0.000199
2.01	-0.00485	0.012517	0.001076	0.00973	-0.00389
2.21	0.001769	0.0193	0.009179	0.010549	0.002338
2.4	-0.00836	0.007008	-0.00174	0.010051	-0.00101
2.61	0.005542	0.012597	0.015428	0.015191	0.009321
2.81	-0.00613	0.013519	0.007413	0.004752	-0.00192
3	0.003626	0.013346	0.007721	0.012303	0.001782
3.21	-0.00036	0.012985	0.00453	0.013156	0.002958
3.4	-0.00139	0.003263	0.007979	0.010094	-0.0032
3.6	-0.00844	0.009654	0.002446	0.006573	-0.00047
3.81	-0.00221	0.010035	0.008312	0.006836	0.003694
4	0.001127	0.022608	0.011752	0.01175	0.003599
4.21	-0.00859	0.010679	0.008652	0.011147	-0.0047
4.4	0.002139	0.011134	0.002161	0.006861	-0.00446
4.6	-0.0013	0.017713	0.013239	0.012359	0.008641
4.81	-0.00188	0.015472	0.005921	0.008205	-0.00543
5.01	-0.00017	0.010434	0.010374	0.01793	0.004611
5.2	-0.00101	0.013301	0.010204	0.012836	0.001346
5.41	-0.00162	0.020922	0.012763	0.010812	0.007772
5.61	0.004347	0.021932	0.021854	0.012215	0.014228
5.81	-0.00158	0.013081	0.012108	0.010792	0.007603
6.01	0.004692	0.022174	0.015615	0.010624	0.008303
6.21	0.000982	0.014095	0.008782	0.008225	0.011757
6.41	0.001028	0.016391	0.010521	0.013252	0.006269
6.6	0.005284	0.016347	0.004362	0.022834	0.010178
6.8	-0.00426	0.017356	0.014876	0.016813	0.0044
7.01	0.01204	0.028767	0.023642	0.023214	0.020501
7.21	-0.00244	0.01751	0.011259	0.016214	0.008589
7.42	0.004962	0.017044	0.009492	0.02115	0.011338
7.61	-0.00054	0.025334	0.01803	0.020819	0.013115
7.81	-0.00312	0.015328	0.004639	0.007767	0.006048
8	0.003648	0.021662	0.020447	0.021715	0.008827
8.2	-0.00223	0.022163	0.013038	0.011772	0.001084
8.41	0.007418	0.01727	0.023086	0.025047	0.011085
8.61	0.00244	0.023446	0.012478	0.01593	0.007901
8.8	0.005466	0.019543	0.018334	0.02295	0.009736
9.01	0.001243	0.018261	0.012761	0.016129	0.017018
9.21	0.005557	0.022838	0.01699	0.019432	0.00883
9.42	0.010063	0.027496	0.013819	0.026536	0.010743
9.61	0.007507	0.024369	0.016659	0.018387	0.005188
9.81	0.001131	0.026254	0.021819	0.024935	0.015422
10	0.004879	0.025075	0.019368	0.023618	0.016786
10.2	0.006677	0.025023	0.017674	0.022285	0.014185
10.41	0.002244	0.025099	0.014974	0.024084	0.01116
10.61	-0.00419	0.018661	0.009828	0.020405	0.007573
10.82	0.004003	0.026363	0.021275	0.025505	0.013617
11	0.002431	0.029747	0.01228	0.026787	0.00976
11.21	0.011168	0.030496	0.023961	0.034853	0.020352
11.41	-0.00132	0.019399	0.010651	0.01763	0.012766
11.61	-0.00202	0.020213	0.018745	0.02064	0.011716
11.81	0.008157	0.022233	0.017013	0.026195	0.019998
12.01	0.00375	0.018324	0.018926	0.02058	0.010564
12.21	0.011013	0.02992	0.024929	0.023743	0.018263
12.41	0.007312	0.023059	0.019133	0.025835	0.013744
12.61	0.00155	0.028172	0.024754	0.019332	0.015046
12.81	0.007971	0.024782	0.019576	0.030361	0.014752
13.01	0.009588	0.015745	0.020724	0.020918	0.012738
13.21	0.000155	0.016704	0.011204	0.026584	0.009067
13.41	0.003215	0.026097	0.019674	0.020329	0.01453
13.6	0.000522	0.026839	0.016689	0.023419	0.013016
13.81	0.00268	0.025198	0.015287	0.028247	0.020844
14	0.003186	0.0295	0.019513	0.021354	0.015076
14.21	0.006503	0.028835	0.016338	0.02169	0.019681
14.41	0.005239	0.034328	0.021327	0.026566	0.018495
14.6	0.010157	0.027823	0.024961	0.030029	0.018669
14.81	0.002168	0.021963	0.019521	0.027903	0.016212
15	0.006244	0.024975	0.016862	0.027689	0.022263
15.2	0.006501	0.01804	0.017053	0.02443	0.006706
15.41	0.008061	0.03922	0.016126	0.025823	0.017325
15.61	0.008113	0.023344	0.020484	0.029731	0.018481
15.81	0.017841	0.025783	0.023801	0.033637	0.02784
16.01	0.005959	0.026975	0.027303	0.026959	0.018276
16.21	0.007478	0.033533	0.019011	0.02324	0.020241
16.4	0.003872	0.027753	0.018903	0.024075	0.016494
16.61	0.007826	0.021403	0.013487	0.027615	0.014831
16.81	0.001502	0.026755	0.018668	0.025331	0.018161
17.01	0.010707	0.034256	0.032096	0.037342	0.028306
17.21	0.00065	0.02981	0.01275	0.024184	0.022903
17.4	-0.00134	0.027959	0.020915	0.031838	0.012035
17.61	0.001031	0.024559	0.017863	0.024952	0.011871
17.81	0.008233	0.024685	0.020582	0.031062	0.019623
18.01	-0.00175	0.025096	0.018142	0.022088	0.018982
18.21	0.001094	0.032082	0.015572	0.029534	0.02049
18.42	0.006761	0.029126	0.017678	0.029442	0.012804
18.61	-0.0023	0.027343	0.020762	0.018724	0.016082
18.81	0.006871	0.032081	0.029329	0.028481	0.020677
19.01	0.013613	0.033356	0.027799	0.031863	0.022932
19.22	0.009283	0.031507	0.031084	0.030495	0.022386
19.4	0.005827	0.03227	0.02362	0.03108	0.011353
19.61	0.009044	0.033582	0.021068	0.029557	0.021031
19.81	0.013251	0.03075	0.02911	0.036679	0.020231
20.01	-0.00159	0.029876	0.024563	0.034101	0.019769
20.2	0.010498	0.033986	0.035706	0.038903	0.025922
20.41	0.00889	0.030092	0.030051	0.038688	0.025629
20.61	0.010354	0.039599	0.028365	0.029724	0.026802
20.81	0.005275	0.028757	0.020337	0.026527	0.018894
21.01	0.010762	0.030496	0.024132	0.034564	0.016185
21.22	0.012184	0.038387	0.030788	0.030905	0.0228
21.41	0.00258	0.026363	0.023925	0.026138	0.015641
21.6	0.007793	0.035909	0.027013	0.032253	0.024775
21.81	-0.00061	0.024871	0.020314	0.027802	0.014448
22.01	0.008414	0.032512	0.025259	0.029134	0.022664
22.21	0.005393	0.031609	0.02132	0.026112	0.021252
22.42	0.003271	0.033394	0.019729	0.033639	0.018415
22.6	0.003667	0.029636	0.018742	0.030768	0.021032
22.81	0.0086	0.030954	0.026755	0.029615	0.018881
23.01	0.000792	0.025079	0.018921	0.028714	0.013625
23.2	0.018881	0.038744	0.031879	0.039467	0.02976
23.41	0.009126	0.035611	0.027552	0.038758	0.030637
23.61	0.000993	0.024317	0.025606	0.025507	0.019327
23.81	0.007132	0.028154	0.02999	0.035831	0.023628
24	-0.00385	0.026717	0.019177	0.031517	0.023135
24.21	0.006746	0.026726	0.026671	0.035943	0.024623
24.41	0.01186	0.038361	0.035901	0.039594	0.026441
24.61	0.001033	0.036614	0.033547	0.039186	0.024327
24.8	0.009824	0.03221	0.034052	0.039732	0.028242
25.01	0.012669	0.03238	0.026747	0.039222	0.023675
25.21	0.002696	0.033772	0.031046	0.038293	0.027063
25.41	0.003614	0.036842	0.021297	0.035646	0.022697
25.61	0.006823	0.033217	0.029551	0.037426	0.025037
25.81	0.007799	0.029597	0.025912	0.035982	0.022934
26	0.005072	0.032201	0.023596	0.032561	0.020273
26.2	0.008579	0.030373	0.021718	0.031436	0.020383
26.41	0.004005	0.026615	0.029052	0.037315	0.027548
26.61	0.013187	0.047754	0.032719	0.049458	0.031409
26.81	0.011641	0.039839	0.039756	0.045318	0.02531
27	0.014413	0.044654	0.034378	0.04308	0.026629
27.22	0.005847	0.035707	0.031249	0.0417	0.019277
27.41	0.006137	0.033402	0.024508	0.03028	0.023809
27.6	0.010365	0.035337	0.024139	0.042276	0.029476
27.8	0.001696	0.027061	0.021817	0.030973	0.020788
28.01	0.011906	0.043856	0.03245	0.041931	0.030627
28.21	0.005286	0.029508	0.025947	0.036013	0.027368
28.42	0.013239	0.033136	0.029786	0.044333	0.026755
28.61	0.00771	0.037163	0.032424	0.040072	0.028732
28.81	0.009482	0.036962	0.027834	0.034849	0.026114
29	0.008595	0.036005	0.029233	0.038482	0.022179
29.21	0.013051	0.03984	0.0328	0.042047	0.031058
29.41	0.010652	0.037953	0.028089	0.042445	0.028869
29.6	0.005477	0.030939	0.026128	0.030937	0.021625
29.81	0.011541	0.038466	0.032221	0.037274	0.033377
30.01	0.008949	0.041085	0.029764	0.042934	0.030633
30.21	0.017301	0.034251	0.034129	0.043383	0.027116
30.42	0.009362	0.034893	0.028494	0.037987	0.023296
30.61	0.015329	0.039268	0.030894	0.038535	0.026632
30.8	0.009295	0.042624	0.029999	0.040018	0.029033
31	0.012145	0.042405	0.025247	0.041032	0.029221
31.21	0.014926	0.038577	0.036644	0.041256	0.03557
31.41	0.007794	0.040797	0.023044	0.039817	0.026585
31.61	0.008699	0.033997	0.033037	0.038927	0.034269
31.8	0.011375	0.035699	0.031683	0.044192	0.028843
32.01	0.009448	0.037621	0.030403	0.043868	0.020527
32.21	0.013692	0.051388	0.035102	0.049299	0.028743
32.42	0.013331	0.043262	0.043326	0.049053	0.034933
32.6	0.013742	0.036206	0.034401	0.042777	0.029392
32.81	0.013367	0.031724	0.029522	0.045066	0.028456
33.01	0.001554	0.046037	0.036352	0.039639	0.02837
33.2	0.005763	0.038	0.03201	0.044184	0.029357
33.4	0.012967	0.035938	0.029927	0.043347	0.025295
33.61	0.006129	0.038641	0.031782	0.040561	0.023154
33.81	0.007672	0.041168	0.028547	0.044914	0.023554
34	0.015837	0.039112	0.033901	0.041547	0.030645
34.21	0.011018	0.042109	0.034778	0.044745	0.03161
34.41	0.016841	0.036436	0.031162	0.035443	0.027873
34.6	0.010754	0.041546	0.034936	0.04702	0.036776
34.8	0.004347	0.040679	0.026496	0.040806	0.022773
35.01	0.019436	0.048876	0.040204	0.04856	0.036466
35.21	0.004819	0.033331	0.028645	0.041085	0.026373
35.4	0.011779	0.043975	0.038758	0.048423	0.037699
35.61	0.013633	0.031735	0.031523	0.043974	0.031893
35.81	0.004347	0.037129	0.036016	0.046654	0.029268
36	0.01298	0.042815	0.029863	0.045892	0.028649
36.21	0.010293	0.039121	0.028502	0.031837	0.028249
36.41	0.014396	0.042814	0.036726	0.049011	0.031751
36.6	0.017663	0.042741	0.039287	0.054695	0.032388
36.8	-0.00097	0.038914	0.027503	0.040955	0.022458
37.01	0.009708	0.043692	0.031317	0.048256	0.034615
37.21	0.00835	0.034348	0.024831	0.038378	0.029261
37.42	0.011662	0.035894	0.025659	0.04439	0.02477
37.61	0.013031	0.041733	0.03087	0.043746	0.02738
37.81	0.005259	0.036955	0.030644	0.048599	0.030787
38.01	0.021325	0.039938	0.039845	0.052461	0.035532
38.22	0.017251	0.049993	0.033684	0.038643	0.028938
38.4	0.014324	0.038821	0.035563	0.050173	0.02958
38.61	0.017643	0.046506	0.039188	0.050979	0.035343
38.81	0.010188	0.046065	0.031277	0.038831	0.031443
39	0.006056	0.040427	0.036802	0.047142	0.031248
39.21	0.006627	0.036062	0.039609	0.039444	0.034233
39.41	0.009671	0.040593	0.033571	0.04377	0.026181
39.61	0.00847	0.041931	0.03587	0.055026	0.037088
39.81	0.010213	0.045441	0.029788	0.044707	0.032325
40.01	0.012444	0.043488	0.038174	0.05307	0.031721
40.22	0.014591	0.045143	0.035262	0.051143	0.030912
40.4	0.016377	0.045968	0.0339	0.04942	0.037967
40.61	0.009931	0.03889	0.033609	0.042491	0.039286
40.81	0.009799	0.044055	0.033333	0.048586	0.031612
41.01	0.012271	0.038874	0.035763	0.051794	0.035983
41.21	0.006276	0.039685	0.032255	0.045418	0.031159
41.42	0.00457	0.031241	0.032097	0.041079	0.029299
41.6	0.015054	0.042776	0.038681	0.048878	0.032271
41.81	0.010866	0.04795	0.034908	0.050723	0.037032
42.01	0.021318	0.049665	0.042271	0.064345	0.036892
42.2	0.012111	0.039309	0.035044	0.044815	0.03533
42.4	0.021839	0.047822	0.043594	0.058749	0.036532
42.61	0.018893	0.041404	0.041809	0.047095	0.033544
42.81	0.025979	0.052332	0.044667	0.055693	0.04172
43	0.014038	0.046	0.038447	0.051392	0.03884
43.21	0.009942	0.048496	0.043242	0.053558	0.04425
43.42	0.013527	0.04296	0.03151	0.048354	0.028698
43.6	7.43e-05	0.040872	0.040813	0.041984	0.033384
43.81	0.012405	0.042783	0.030893	0.046492	0.039263
44.01	0.010177	0.04376	0.03853	0.051422	0.031893
44.21	0.017656	0.045068	0.03543	0.045986	0.032009
44.42	0.005956	0.044204	0.028668	0.047358	0.039567
44.6	0.012259	0.043615	0.036634	0.046297	0.030023
44.81	0.008701	0.048552	0.044566	0.047101	0.030505
45.01	0.016261	0.050106	0.04523	0.049332	0.03418
45.2	0.011348	0.053584	0.037793	0.051817	0.03395
45.4	0.008302	0.038594	0.028475	0.050398	0.03513
45.61	0.011209	0.046711	0.036049	0.048716	0.033018
45.81	0.022889	0.054833	0.036869	0.060592	0.03632
46	0.016781	0.045832	0.040613	0.057037	0.037765
46.21	0.013973	0.043348	0.041053	0.053016	0.039137
46.41	0.012321	0.051546	0.035223	0.050129	0.042118
46.61	0.012939	0.045504	0.037139	0.05005	0.036203
46.81	0.009612	0.039113	0.036544	0.051146	0.035918
47	0.00945	0.044441	0.037491	0.045402	0.027729
47.21	0.010432	0.042418	0.030582	0.042541	0.032368
47.41	0.01075	0.047777	0.034639	0.050288	0.033866
47.61	0.017864	0.04138	0.039741	0.04612	0.035709
47.8	0.011165	0.044573	0.037908	0.051586	0.035352
48.01	0.011404	0.048954	0.039846	0.053584	0.033707
48.21	0.014577	0.052388	0.045066	0.056985	0.038902
48.41	0.014428	0.039917	0.033545	0.04691	0.032286
48.6	0.016254	0.0431	0.034626	0.060448	0.028567
48.81	0.013682	0.046416	0.034553	0.05368	0.034248
49.01	0.016775	0.044966	0.040258	0.052293	0.03553
49.21	0.01066	0.047777	0.042055	0.05527	0.034998
49.42	0.016295	0.045824	0.040732	0.052983	0.032602
49.6	0.024355	0.051789	0.050058	0.056782	0.049229
49.81	0.011377	0.046339	0.039442	0.05436	0.037289
50.01	0.011386	0.04209	0.036253	0.049589	0.036858
50.21	0.022151	0.050179	0.045079	0.054783	0.040149
50.4	0.010721	0.046904	0.039945	0.044446	0.037814
50.6	0.020008	0.051612	0.044232	0.055644	0.040973
50.81	0.017571	0.051127	0.04592	0.055899	0.041028
51.01	0.019268	0.049536	0.044431	0.056595	0.038289
51.21	0.016573	0.051799	0.046947	0.047079	0.037152
51.4	0.021939	0.054222	0.041161	0.060646	0.045634
51.6	0.014192	0.052885	0.03954	0.055198	0.036018
51.81	0.006166	0.038932	0.035682	0.04778	0.03725
52.01	0.01747	0.049311	0.03386	0.056041	0.037351
52.22	0.017632	0.055848	0.043893	0.060143	0.042137
52.41	0.020068	0.057628	0.041168	0.052604	0.037447
52.62	0.015154	0.048367	0.04529	0.054029	0.037779
52.81	0.010016	0.040232	0.042387	0.046247	0.035195
53	0.011484	0.043299	0.039776	0.049808	0.040554
53.21	0.016038	0.043455	0.037782	0.04961	0.04409
53.41	0.018715	0.05311	0.040523	0.053336	0.035671
53.62	0.014239	0.052066	0.045625	0.060683	0.037367
53.8	0.015396	0.056892	0.045142	0.04911	0.039536
54.01	0.019692	0.052394	0.046569	0.060005	0.039535
54.21	0.014857	0.05483	0.047418	0.05929	0.042981
54.4	0.019062	0.044588	0.041031	0.053596	0.032115
54.6	0.018804	0.054279	0.050025	0.053111	0.041448
54.81	0.012103	0.048931	0.041606	0.051183	0.034999
55.01	0.016315	0.045434	0.038911	0.05798	0.042127
55.21	0.016459	0.053425	0.040714	0.057332	0.043301
55.41	0.014946	0.051979	0.044243	0.050164	0.042573
55.61	0.014069	0.046131	0.033099	0.052615	0.032098
55.81	0.013058	0.045989	0.034809	0.055401	0.038438
56.01	0.009708	0.049848	0.040511	0.053353	0.032852
56.21	0.019202	0.053127	0.04884	0.052749	0.044521
56.41	0.020393	0.055631	0.043822	0.058924	0.044167
56.6	0.025571	0.049103	0.040297	0.054729	0.051507
56.8	0.023031	0.05308	0.048641	0.062795	0.047839
57.01	0.021952	0.055905	0.045968	0.056827	0.043526
57.21	0.01132	0.046117	0.042476	0.060469	0.036425
57.42	0.010414	0.037262	0.043622	0.055611	0.034108
57.6	0.011355	0.049123	0.037018	0.054743	0.044643
57.81	0.016572	0.045708	0.033546	0.054372	0.03868
58.01	0.008977	0.044991	0.039153	0.058983	0.03642
58.22	0.013469	0.045032	0.036347	0.054053	0.038425
58.4	0.014742	0.051972	0.043764	0.055261	0.040814
58.61	0.017633	0.055014	0.046255	0.058064	0.032722
58.81	0.026726	0.061411	0.050219	0.069801	0.04481
59.01	0.009075	0.04993	0.034427	0.053974	0.037471
59.22	0.014976	0.054462	0.040393	0.06388	0.039411
59.4	0.017372	0.052055	0.041387	0.054259	0.032352
59.61	0.023438	0.054397	0.052283	0.064415	0.048421
59.81	0.02635	0.055977	0.047991	0.060016	0.041655
60.01	0.00794	0.04379	0.038291	0.058553	0.035702
60.22	0.024935	0.057311	0.047582	0.064419	0.047555
60.4	0.016643	0.050856	0.036491	0.055771	0.043206
60.61	0.023454	0.05886	0.046788	0.060837	0.03713
60.81	0.011747	0.050037	0.037094	0.048748	0.040488
61.01	0.02939	0.051614	0.050046	0.062578	0.049886
61.2	0.016563	0.056778	0.043023	0.061777	0.039684
61.4	0.015707	0.050968	0.045148	0.056049	0.047663
61.61	0.018878	0.054024	0.042799	0.063213	0.034349
61.81	0.019653	0.058949	0.045765	0.065098	0.04644
62.01	0.023402	0.059456	0.057488	0.065665	0.046736
62.2	0.014433	0.052935	0.044454	0.062545	0.039242
62.41	0.024702	0.059123	0.050574	0.069454	0.042717
62.61	0.024365	0.054181	0.044405	0.060551	0.042577
62.8	0.023233	0.059503	0.050915	0.065565	0.042493
63	0.013065	0.050518	0.047554	0.057751	0.042562
63.21	0.009984	0.049495	0.04112	0.052286	0.039837
63.41	0.0218	0.060361	0.048037	0.061379	0.045155
63.61	0.019031	0.052117	0.053477	0.065956	0.045838
63.8	0.014369	0.051757	0.045047	0.057311	0.034159
64.01	0.026003	0.057048	0.044854	0.062827	0.054509
64.21	0.017621	0.056781	0.04012	0.056046	0.044712
64.42	0.013815	0.045641	0.033827	0.052459	0.036729
64.6	0.016595	0.052731	0.039381	0.059265	0.03805
64.81	0.012969	0.050654	0.040304	0.053	0.038529
65	0.025085	0.053636	0.049237	0.062898	0.041773
65.21	0.024154	0.055773	0.043349	0.066186	0.039335
65.41	0.01878	0.059263	0.043748	0.061338	0.041471
65.61	0.027513	0.055997	0.049902	0.065434	0.044445
65.8	0.017394	0.052532	0.043591	0.053661	0.041439
66.01	0.012021	0.054567	0.042242	0.059585	0.037848
66.21	0.020071	0.047453	0.043105	0.063777	0.038003
66.41	0.019569	0.05216	0.041134	0.058743	0.040718
66.6	0.025142	0.049851	0.052527	0.062332	0.052112
66.81	0.018378	0.056369	0.044938	0.061614	0.042436
67.01	0.019329	0.058272	0.051915	0.065639	0.043941
67.2	0.0091	0.047875	0.046766	0.058777	0.046227
67.41	0.015256	0.05853	0.04849	0.062361	0.046689
67.61	0.015608	0.044351	0.036656	0.058566	0.039964
67.81	0.013644	0.049932	0.042542	0.059965	0.042805
68	0.015366	0.059153	0.050188	0.064682	0.044901
68.21	0.013976	0.047998	0.036052	0.056285	0.037218
68.41	0.019304	0.052382	0.050548	0.063865	0.035277
68.61	0.01697	0.056961	0.048224	0.063574	0.041786
68.8	0.026796	0.057987	0.044996	0.05978	0.040718
69	0.018849	0.052014	0.044329	0.057063	0.048265
69.21	0.007309	0.051001	0.042573	0.054307	0.03902
69.41	0.018704	0.052546	0.04902	0.063535	0.045308
69.61	0.02534	0.057516	0.045781	0.066334	0.04883
69.81	0.015945	0.051665	0.041605	0.061811	0.038788
70.01	0.01548	0.053906	0.045717	0.058269	0.058689
70.21	0.017454	0.053702	0.044762	0.071978	0.044625
70.4	0.025834	0.058975	0.050284	0.06534	0.044653
70.61	0.026087	0.055373	0.049254	0.073028	0.047174
70.81	0.018621	0.061233	0.049654	0.061465	0.046087
71.01	0.015318	0.053759	0.049681	0.072586	0.043278
71.21	0.019657	0.055913	0.045966	0.054138	0.043077
71.4	0.023663	0.063637	0.050084	0.061453	0.04515
71.61	0.028754	0.061045	0.05301	0.067443	0.051033
71.81	0.018736	0.056051	0.046659	0.061827	0.038567
72.01	0.019506	0.059507	0.051823	0.060236	0.040005
72.21	0.025131	0.058983	0.053886	0.070067	0.046563
72.4	0.019931	0.057918	0.050043	0.064302	0.045204
72.61	0.013975	0.062257	0.050984	0.057253	0.044867
72.81	0.025121	0.059309	0.057592	0.068322	0.054878
73.01	0.019384	0.060699	0.052045	0.063939	0.042899
73.2	0.013077	0.051642	0.046491	0.05933	0.046476
73.41	0.015974	0.056582	0.053987	0.069183	0.050156
73.61	0.025607	0.067635	0.050508	0.065236	0.047388
73.8	0.024569	0.070291	0.05005	0.072093	0.053415
74.01	0.019115	0.055108	0.051609	0.060874	0.048079
74.21	0.025793	0.064479	0.052915	0.067072	0.056139
74.4	0.016193	0.048075	0.045104	0.05987	0.047565
74.6	0.018725	0.05373	0.047525	0.064446	0.045217
74.81	0.022311	0.052925	0.05178	0.065647	0.056699
75.01	0.027368	0.061512	0.057484	0.074945	0.05788
75.21	0.0245	0.055687	0.050287	0.065114	0.049126
75.4	0.012861	0.055738	0.046867	0.05681	0.048793
75.61	0.021126	0.059395	0.049537	0.066504	0.045177
75.81	0.013462	0.056358	0.041233	0.063699	0.046121
76.01	0.016909	0.059652	0.049467	0.069117	0.046793
76.2	0.010628	0.048972	0.043682	0.057512	0.04287
76.4	0.010527	0.055551	0.050661	0.060317	0.043983
76.61	0.026329	0.059371	0.049049	0.074261	0.043872
76.81	0.019051	0.053073	0.047074	0.063421	0.04659
77.01	0.014134	0.057865	0.048617	0.061385	0.045182
77.2	0.015978	0.059512	0.050737	0.068807	0.053492
77.41	0.016736	0.063558	0.050324	0.067971	0.044735
77.61	0.023676	0.059838	0.055102	0.070459	0.053249
77.81	0.018073	0.062066	0.053337	0.072204	0.049633
78	0.016631	0.053582	0.055104	0.072046	0.037623
78.21	0.019421	0.061824	0.049843	0.067625	0.046273
78.41	0.027975	0.063648	0.05186	0.068561	0.058095
78.6	0.018436	0.055362	0.055051	0.067003	0.048394
78.8	0.017493	0.061257	0.049721	0.067581	0.04415
79.01	0.023448	0.053869	0.047006	0.064858	0.050453
79.21	0.021485	0.056788	0.054171	0.066728	0.046204
79.42	0.01944	0.052482	0.044258	0.070908	0.047649
79.6	0.0261	0.058542	0.055989	0.079364	0.051463
79.81	0.024633	0.062482	0.058404	0.078165	0.052477
80.01	0.016767	0.06537	0.048613	0.066488	0.051368
80.21	0.024998	0.060868	0.062111	0.076208	0.050107
80.4	0.024192	0.056709	0.045847	0.067823	0.054305
80.61	0.014203	0.059008	0.040771	0.068618	0.045933
80.81	0.017977	0.05903	0.054377	0.062651	0.048008
81	0.029252	0.061071	0.060745	0.073723	0.055093
81.2	0.023708	0.056557	0.049715	0.063138	0.05014
81.41	0.017652	0.06958	0.058276	0.076072	0.061437
81.61	0.011421	0.056438	0.045012	0.063233	0.045555
81.82	0.021558	0.063438	0.045919	0.06423	0.046814
82.01	0.016882	0.057688	0.042787	0.0606	0.046059
82.2	0.015969	0.052066	0.038357	0.063899	0.0366
82.41	0.023856	0.063929	0.055482	0.066649	0.049343
82.6	0.017585	0.053855	0.050231	0.060201	0.045551
82.81	0.023402	0.056184	0.052006	0.067052	0.049228
83.01	0.017524	0.058058	0.050578	0.067666	0.050941
83.21	0.02067	0.058379	0.04959	0.075637	0.049515
83.4	0.019246	0.056525	0.05439	0.063286	0.046475
83.61	0.026962	0.058584	0.052022	0.071185	0.050891
83.82	0.026509	0.063794	0.053439	0.069553	0.048265
84	0.020833	0.062641	0.049232	0.067135	0.05541
84.21	0.021791	0.059003	0.051424	0.062876	0.047539
84.41	0.014483	0.059689	0.04239	0.069817	0.048515
84.61	0.028588	0.06801	0.048557	0.072824	0.057212
84.8	0.011824	0.051439	0.045202	0.059076	0.046134
85.01	0.008883	0.050852	0.05057	0.060702	0.041435
85.2	0.029986	0.066505	0.059154	0.077775	0.052874
85.4	0.018443	0.068166	0.053109	0.076995	0.055859
85.61	0.022642	0.056158	0.050285	0.064175	0.055634
85.81	0.021346	0.064783	0.051165	0.065666	0.050175
86	0.023993	0.058443	0.048181	0.069644	0.048322
86.2	0.029305	0.058874	0.046378	0.066159	0.054495
86.41	0.024419	0.055991	0.053903	0.069039	0.046751
86.61	0.019072	0.063748	0.054909	0.069005	0.04705
86.81	0.025007	0.062626	0.055514	0.073601	0.053258
87	0.018387	0.063901	0.057726	0.07116	0.050584
87.21	0.019629	0.064865	0.051095	0.070224	0.055785
87.41	0.028839	0.066463	0.056839	0.084131	0.053538
87.6	0.020839	0.056565	0.054685	0.064257	0.054516
87.8	0.026415	0.066126	0.058869	0.073032	0.057409
88.01	0.02075	0.056768	0.054075	0.065245	0.055353
88.21	0.016471	0.04923	0.04794	0.06676	0.04498
88.41	0.028312	0.061605	0.053743	0.067979	0.05422
88.61	0.024373	0.05676	0.053844	0.072496	0.054121
88.81	0.023136	0.059966	0.05612	0.068229	0.059386
89.01	0.020082	0.05533	0.052523	0.068841	0.050913
89.21	0.025908	0.064384	0.053552	0.077523	0.059213
89.4	0.031668	0.060345	0.062486	0.073792	0.058497
89.61	0.022621	0.059362	0.045249	0.069596	0.051155
89.81	0.02447	0.059189	0.055128	0.078162	0.052147
90.01	0.020967	0.058003	0.047096	0.074163	0.049411
90.2	0.019317	0.063573	0.046665	0.074648	0.056635
90.4	0.016214	0.058257	0.048211	0.072574	0.053847
90.61	0.020539	0.060339	0.05353	0.074503	0.052118
90.81	0.019016	0.062734	0.051153	0.074137	0.050575
91.01	0.023442	0.057698	0.056581	0.072134	0.051783
91.2	0.01762	0.05958	0.050355	0.070483	0.049716
91.41	0.025786	0.065339	0.052465	0.078024	0.049928
91.61	0.031291	0.067464	0.058994	0.078271	0.058847
91.81	0.028451	0.054929	0.059798	0.081303	0.059493
92.01	0.029225	0.071146	0.060265	0.082148	0.059377
92.2	0.023012	0.061106	0.05056	0.071802	0.048998
92.41	0.025154	0.063458	0.062749	0.077385	0.067592
92.61	0.022766	0.057049	0.061564	0.078269	0.053885
92.81	0.024073	0.066124	0.057173	0.079341	0.058629
93.01	0.017053	0.060553	0.056144	0.071457	0.058011
93.2	0.023994	0.0681	0.052598	0.075174	0.050017
93.41	0.026488	0.065907	0.061287	0.064977	0.054266
93.61	0.033527	0.065301	0.06915	0.07939	0.06424
93.81	0.018066	0.05503	0.046643	0.06954	0.047837
94	0.018526	0.0592	0.050078	0.073766	0.051099
94.2	0.018994	0.056578	0.045845	0.070653	0.051669
94.41	0.019934	0.060959	0.056088	0.07359	0.052699
94.61	0.025766	0.06123	0.053742	0.076188	0.059311
94.8	0.023967	0.057118	0.052034	0.06919	0.050923
95	0.02585	0.073475	0.062402	0.073898	0.063348
95.21	0.027247	0.067538	0.060214	0.075723	0.055232
95.41	0.021136	0.076684	0.061359	0.076967	0.057087
95.61	0.028321	0.061675	0.05998	0.083603	0.058732
95.81	0.026339	0.064689	0.054433	0.076026	0.050735
96	0.030075	0.070705	0.061947	0.081423	0.066709
96.21	0.018258	0.0615	0.054199	0.074878	0.052115
96.41	0.02128	0.063861	0.065061	0.074975	0.058803
96.61	0.021262	0.068628	0.052056	0.074879	0.056666
96.8	0.02409	0.067525	0.059614	0.07389	0.057159
97	0.029489	0.068443	0.057811	0.074007	0.053894
97.21	0.023858	0.061245	0.055719	0.06851	0.052551
97.41	0.019419	0.057907	0.052013	0.068496	0.051785
97.6	0.023218	0.062649	0.05706	0.074729	0.054439
97.8	0.021338	0.056809	0.059839	0.073158	0.052561
98.01	0.029909	0.06875	0.0671	0.08422	0.06164
98.21	0.032357	0.073978	0.058615	0.080399	0.057634
98.41	0.02166	0.059958	0.05096	0.073292	0.054643
98.6	0.026734	0.073562	0.053672	0.080205	0.054413
98.8	0.015399	0.05475	0.052674	0.067404	0.046231
99.01	0.034642	0.068802	0.066271	0.078911	0.06536
99.21	0.027424	0.060507	0.056796	0.074274	0.049581
99.4	0.028888	0.071511	0.066743	0.08819	0.058873
99.61	0.017023	0.06066	0.052146	0.075777	0.056218
99.81	0.021786	0.063887	0.061413	0.072174	0.055775
100	0.020897	0.057569	0.058483	0.073034	0.049592
100.21	0.02226	0.065709	0.057285	0.074012	0.06043
100.41	0.026877	0.060032	0.060693	0.076383	0.05318
100.61	0.024135	0.060846	0.055315	0.075197	0.05191
100.8	0.016575	0.057896	0.051087	0.071491	0.060605
101.01	0.021467	0.051559	0.057631	0.078444	0.049754
101.21	0.018567	0.055707	0.056558	0.067311	0.055412
101.41	0.020171	0.065141	0.056721	0.078339	0.053109
101.61	0.032417	0.064447	0.055581	0.080228	0.059593
101.8	0.032619	0.069426	0.066833	0.078864	0.061527
102.01	0.021741	0.069636	0.054176	0.079749	0.056514
102.21	0.028752	0.067052	0.061844	0.083194	0.058767
102.41	0.025916	0.061405	0.054713	0.073033	0.055067
102.6	0.024749	0.065695	0.060143	0.080595	0.06239
102.81	0.018828	0.068404	0.052438	0.075412	0.05351
103.01	0.026948	0.062558	0.053847	0.078262	0.057283
103.21	0.032512	0.064937	0.06476	0.084219	0.06539
103.4	0.02523	0.064161	0.054362	0.076517	0.060731
103.61	0.022224	0.06842	0.057229	0.082365	0.065827
103.81	0.028874	0.066775	0.060992	0.074194	0.053647
104.01	0.024911	0.062396	0.062524	0.07655	0.057985
104.2	0.022156	0.059501	0.058796	0.088847	0.066421
104.41	0.029353	0.059153	0.058682	0.074225	0.053726
104.61	0.029753	0.062072	0.051794	0.079545	0.060508
104.82	0.026016	0.056538	0.047455	0.068723	0.051507
105	0.024938	0.062766	0.058086	0.076935	0.053222
105.21	0.02919	0.064709	0.053211	0.077073	0.056262
105.41	0.036173	0.070716	0.063611	0.088238	0.065577
105.61	0.027044	0.066906	0.057476	0.082786	0.058918
105.8	0.031003	0.070872	0.067393	0.082795	0.060799
106.01	0.021988	0.051454	0.052975	0.075881	0.055923
106.21	0.032999	0.066118	0.05607	0.078825	0.05823
106.42	0.031013	0.067763	0.058655	0.077633	0.066039
106.61	0.02747	0.072875	0.063436	0.077492	0.066347
106.81	0.024844	0.070211	0.057026	0.075464	0.050103
107.01	0.025434	0.062339	0.056965	0.079129	0.056247
107.2	0.029558	0.058124	0.052301	0.080118	0.057202
107.4	0.028598	0.074597	0.069479	0.081576	0.062215
107.61	0.029883	0.07066	0.058109	0.083503	0.061679
107.81	0.020701	0.066186	0.052245	0.073644	0.04896
108.02	0.025985	0.062833	0.058264	0.077656	0.053863
108.2	0.030198	0.064373	0.061303	0.081951	0.064215
108.41	0.030724	0.067131	0.063275	0.079518	0.064282
108.61	0.036541	0.072938	0.06505	0.081028	0.058937
108.82	0.030007	0.067452	0.056495	0.078439	0.057134
109.01	0.02568	0.072097	0.071248	0.077857	0.063637
109.21	0.034293	0.070384	0.061673	0.081225	0.05904
109.41	0.025367	0.065602	0.057987	0.071453	0.058943
109.6	0.028349	0.068405	0.066878	0.082719	0.060223
109.81	0.028021	0.075085	0.069284	0.08273	0.064465
110.01	0.019602	0.060061	0.056986	0.072779	0.048776
110.2	0.01782	0.062341	0.049864	0.070119	0.046224
110.4	0.02925	0.07076	0.062977	0.082047	0.063452
110.61	0.024451	0.066986	0.055294	0.078544	0.057648
110.81	0.022615	0.064771	0.059768	0.077212	0.052825
111.01	0.03642	0.068605	0.06358	0.085031	0.06097
111.2	0.028539	0.072217	0.062745	0.082676	0.058394
111.4	0.028279	0.069673	0.058294	0.077287	0.060876
111.61	0.032561	0.07145	0.067795	0.08475	0.061477
111.81	0.019995	0.0685	0.062489	0.085226	0.06159
112	0.030376	0.071952	0.05338	0.076751	0.059839
112.2	0.030121	0.069493	0.064422	0.083951	0.065791
112.41	0.032707	0.07044	0.060862	0.079191	0.062588
112.61	0.029842	0.068097	0.059211	0.082425	0.047439
112.81	0.027141	0.074914	0.061057	0.079584	0.062526
113	0.032407	0.072641	0.061711	0.082048	0.063497
113.21	0.026711	0.066157	0.060269	0.081287	0.061909
113.41	0.027174	0.069079	0.061508	0.081411	0.061803
113.61	0.025473	0.062518	0.056974	0.074197	0.05767
113.82	0.026094	0.07168	0.063152	0.080911	0.069632
114	0.029651	0.069068	0.058398	0.076287	0.057077
114.21	0.020744	0.064791	0.058738	0.080561	0.05504
114.41	0.026154	0.070977	0.055423	0.071992	0.054283
114.61	0.034416	0.076855	0.06837	0.089738	0.071577
114.8	0.024833	0.064891	0.058995	0.078525	0.054882
115.01	0.033681	0.064537	0.063208	0.087808	0.06272
115.21	0.02901	0.074109	0.056941	0.083304	0.05986
115.4	0.024285	0.072672	0.060748	0.07883	0.061288
115.61	0.028961	0.068516	0.063687	0.082288	0.055168
115.81	0.027229	0.070791	0.069474	0.079306	0.061639
116	0.032893	0.076563	0.072455	0.087696	0.068025
116.2	0.03348	0.06293	0.054721	0.078479	0.052903
116.41	0.026306	0.067843	0.062963	0.083442	0.065718
116.61	0.034238	0.074673	0.070438	0.082147	0.064645
116.8	0.031928	0.065675	0.06103	0.081496	0.062426
117.01	0.026098	0.066273	0.053689	0.081824	0.054163
117.21	0.022353	0.073006	0.060715	0.088578	0.061623
117.41	0.030107	0.071529	0.061843	0.084821	0.065362
117.6	0.025841	0.075718	0.062289	0.079966	0.058592
117.8	0.023025	0.067136	0.062681	0.073056	0.057414
118	0.022316	0.061564	0.058596	0.075009	0.063424
118.21	0.029084	0.07447	0.064393	0.084737	0.062631
118.41	0.026932	0.065557	0.060841	0.078613	0.059424
118.6	0.024143	0.067029	0.064799	0.076697	0.059266
118.81	0.024628	0.066724	0.058754	0.080089	0.052977
119.01	0.028447	0.072076	0.061401	0.083694	0.061723
119.21	0.031604	0.068968	0.066021	0.083936	0.056911
119.41	0.024981	0.072966	0.061024	0.083713	0.063988
119.6	0.028447	0.07049	0.054533	0.083109	0.05929
119.81	0.026949	0.070495	0.0659	0.082503	0.059008
120.01	0.023952	0.063544	0.055842	0.073462	0.047591
120.2	0.029025	0.06301	0.062783	0.079281	0.062384
120.41	0.02543	0.065309	0.062402	0.082515	0.062708
120.61	0.032947	0.073982	0.060528	0.087686	0.062703
120.81	0.026506	0.075968	0.058223	0.081736	0.062914
121	0.022311	0.071093	0.059691	0.080071	0.058428
121.21	0.024246	0.073024	0.054898	0.085103	0.053362
121.41	0.016703	0.064689	0.056053	0.080003	0.056243
121.61	0.025199	0.072403	0.065822	0.079286	0.059127
121.8	0.020005	0.065265	0.056814	0.075721	0.057389
122.01	0.02734	0.074248	0.061748	0.080812	0.061425
122.21	0.029666	0.070803	0.072505	0.085411	0.064899
122.41	0.032048	0.068892	0.072136	0.085173	0.070765
122.6	0.028282	0.068811	0.05823	0.073204	0.064149
122.8	0.038221	0.07185	0.064234	0.08535	0.062764
123.01	0.03005	0.069276	0.057483	0.083911	0.056953
123.21	0.029879	0.073083	0.062391	0.079642	0.058466
123.41	0.025509	0.062681	0.064273	0.07764	0.056524
123.61	0.032505	0.067556	0.059453	0.084444	0.055616
123.8	0.028066	0.069654	0.057482	0.079313	0.055775
124.01	0.024328	0.063295	0.0534	0.077026	0.057656
124.22	0.02717	0.067604	0.062057	0.078971	0.057042
124.4	0.030953	0.073887	0.054909	0.07935	0.062743
124.61	0.02524	0.078263	0.06159	0.088308	0.062611
124.81	0.024142	0.069929	0.063426	0.081991	0.063555
125.01	0.034154	0.074205	0.062422	0.085351	0.060257
125.2	0.027133	0.067686	0.056424	0.083956	0.061398
125.4	0.023424	0.070129	0.059333	0.082315	0.059045
125.61	0.028339	0.077654	0.061232	0.080877	0.066576
125.8	0.023267	0.073564	0.062037	0.084992	0.058915
126	0.033349	0.069429	0.061386	0.090621	0.066374
126.21	0.033194	0.067064	0.062356	0.081832	0.06597
126.41	0.037393	0.084072	0.067817	0.083983	0.06791
126.6	0.025605	0.069745	0.060029	0.090087	0.062528
126.8	0.030931	0.066973	0.061064	0.086007	0.060621
127.01	0.033969	0.062715	0.060605	0.0764	0.063503
127.21	0.029081	0.074345	0.066051	0.084041	0.0639
127.41	0.029688	0.069723	0.058288	0.082685	0.058711
127.6	0.023745	0.067043	0.063126	0.083719	0.058487
127.81	0.027628	0.072296	0.065311	0.079208	0.058884
128.01	0.022944	0.068786	0.062124	0.084534	0.061601
128.2	0.022073	0.06538	0.060489	0.076528	0.053841
128.41	0.036726	0.072573	0.066738	0.089455	0.060142
128.61	0.034182	0.071647	0.068287	0.081098	0.067594
128.82	0.034454	0.070553	0.06523	0.086433	0.064793
129	0.0273	0.065432	0.066705	0.085421	0.064225
129.21	0.030585	0.072384	0.067467	0.088811	0.066378
129.41	0.025182	0.057552	0.050957	0.075048	0.056667
129.6	0.030118	0.07019	0.061249	0.084494	0.05994
129.8	0.029807	0.065188	0.061653	0.078386	0.056525
130.01	0.027495	0.069938	0.071956	0.088023	0.072663
130.21	0.027639	0.077865	0.065701	0.088492	0.056941
130.41	0.031401	0.068084	0.068098	0.085236	0.065536
130.6	0.031013	0.074039	0.064272	0.089283	0.061823
130.81	0.030659	0.075338	0.059142	0.084207	0.060871
131.01	0.031135	0.072495	0.059496	0.088454	0.060766
131.2	0.032612	0.078183	0.070702	0.089916	0.068899
131.4	0.035762	0.07384	0.061494	0.085891	0.066267
131.61	0.020556	0.067324	0.063075	0.081592	0.056115
131.81	0.031348	0.078211	0.067143	0.081528	0.063811
132	0.030943	0.067128	0.06738	0.086796	0.061023
132.21	0.028673	0.071274	0.066862	0.085565	0.058261
132.42	0.02968	0.069287	0.058507	0.089562	0.060254
132.61	0.026247	0.076884	0.060192	0.085124	0.067148
132.81	0.023479	0.073612	0.065586	0.086837	0.065992
133	0.027482	0.074615	0.056821	0.0855	0.062921
133.21	0.031365	0.070845	0.071542	0.090607	0.069825
133.41	0.032172	0.081853	0.075271	0.092986	0.069583
133.62	0.028288	0.075314	0.064869	0.085151	0.068701
133.8	0.029191	0.068702	0.064326	0.079999	0.057471
134.01	0.026322	0.066055	0.06003	0.079984	0.059959
134.21	0.02749	0.075229	0.057551	0.087433	0.061412
134.41	0.034128	0.071335	0.069113	0.100272	0.073985
134.6	0.039378	0.075867	0.066814	0.086576	0.061019
134.8	0.025592	0.063591	0.061477	0.085221	0.060539
135.01	0.036243	0.074707	0.068275	0.084778	0.068955
135.21	0.027293	0.065747	0.064799	0.082874	0.06786
135.41	0.034318	0.074638	0.065387	0.086987	0.063819
135.6	0.041702	0.068368	0.071075	0.089424	0.069008
135.81	0.028899	0.073733	0.065266	0.086038	0.067456
136.01	0.030277	0.069188	0.059917	0.087045	0.06504
136.2	0.034894	0.071611	0.058933	0.081049	0.060569
136.4	0.035488	0.077086	0.062801	0.08798	0.065632
136.61	0.027055	0.072388	0.069282	0.090847	0.069074
136.81	0.037016	0.079237	0.074497	0.087911	0.066435
137.01	0.026019	0.076115	0.066313	0.095311	0.064152
137.2	0.022828	0.071486	0.063101	0.084182	0.067006
137.41	0.034101	0.077377	0.058505	0.085806	0.066297
137.61	0.03694	0.07289	0.064505	0.088668	0.070771
137.81	0.026235	0.068838	0.066723	0.088825	0.055822
138	0.028607	0.082968	0.071502	0.086725	0.075071
138.21	0.030375	0.075024	0.06712	0.085509	0.072706
138.41	0.028247	0.07178	0.06062	0.083663	0.060675
138.6	0.032446	0.07057	0.068249	0.081987	0.059055
138.81	0.029244	0.06752	0.063568	0.079847	0.070217
139	0.025715	0.071067	0.05576	0.084203	0.057221
139.2	0.029022	0.059641	0.052833	0.071429	0.059023
139.41	0.040186	0.078356	0.07332	0.08736	0.068777
139.61	0.033587	0.076127	0.070788	0.087251	0.069516
139.82	0.032443	0.074793	0.069684	0.083356	0.066816
140.01	0.031897	0.076651	0.067781	0.087084	0.064962
140.21	0.032848	0.070771	0.067712	0.086228	0.067535
140.41	0.029672	0.067426	0.063043	0.080409	0.063144
140.6	0.033999	0.073406	0.070183	0.093351	0.063666
140.8	0.02447	0.072986	0.059004	0.07614	0.062216
141.01	0.034349	0.072546	0.064503	0.084982	0.063996
141.21	0.036589	0.085237	0.065892	0.088919	0.06979
141.4	0.027267	0.068592	0.065258	0.088483	0.063391
141.61	0.037516	0.082279	0.070378	0.093694	0.059797
141.81	0.03591	0.080041	0.065523	0.093358	0.065707
142.01	0.030471	0.078432	0.069344	0.093261	0.066184
142.2	0.026374	0.072931	0.068631	0.082657	0.060115
142.41	0.036182	0.080329	0.06881	0.099127	0.063189
142.61	0.032833	0.080475	0.06833	0.090276	0.066112
142.8	0.028046	0.074578	0.069434	0.087874	0.060573
143.01	0.036008	0.072246	0.070862	0.094206	0.063264
143.21	0.033145	0.077398	0.071685	0.086457	0.074386
143.4	0.025147	0.078497	0.054523	0.089304	0.07089
143.61	0.029784	0.075122	0.060847	0.088999	0.065365
143.81	0.021753	0.067746	0.060409	0.08379	0.059983
144.01	0.033958	0.076513	0.06694	0.086827	0.0605
144.2	0.031763	0.068802	0.061532	0.090208	0.06334
144.4	0.032584	0.079392	0.067465	0.086211	0.066239
144.61	0.025454	0.069501	0.061751	0.078458	0.062008
144.81	0.03409	0.077565	0.071603	0.104705	0.075084
145	0.029925	0.066186	0.064625	0.088464	0.065328
145.2	0.029481	0.072921	0.06539	0.087823	0.062445
145.41	0.037413	0.070996	0.068843	0.087989	0.063606
145.61	0.034861	0.083075	0.072923	0.09468	0.074669
145.81	0.033681	0.074668	0.069835	0.092853	0.068145
146.01	0.0343	0.080831	0.070823	0.088543	0.068503
146.2	0.041451	0.08689	0.074166	0.099278	0.074721
146.41	0.035252	0.083488	0.063979	0.09088	0.073452
146.62	0.031297	0.071777	0.06792	0.087224	0.067176
146.8	0.033359	0.078088	0.066878	0.094893	0.06971
147.01	0.025662	0.073349	0.061556	0.083422	0.063628
147.21	0.035572	0.076667	0.073203	0.097376	0.072765
147.41	0.028602	0.072625	0.070443	0.085245	0.067324
147.6	0.028896	0.071697	0.064864	0.085031	0.065497
147.8	0.030056	0.072963	0.062251	0.086113	0.070228
148.01	0.033414	0.073734	0.066205	0.095035	0.064776
148.21	0.030423	0.075215	0.0622	0.092848	0.064914
148.4	0.038202	0.086513	0.074753	0.089376	0.074439
148.61	0.037417	0.083252	0.071139	0.097211	0.071667
148.81	0.02827	0.076164	0.061082	0.078862	0.059261
149.01	0.029871	0.067169	0.067662	0.084955	0.070648
149.21	0.032389	0.080404	0.070322	0.089448	0.065975
149.4	0.035945	0.0795	0.065039	0.085368	0.068454
149.61	0.037372	0.071159	0.069194	0.087094	0.068984
149.81	0.027331	0.079498	0.072882	0.090624	0.071866
150.01	0.026821	0.073341	0.061513	0.093007	0.065106
150.2	0.036141	0.080389	0.067713	0.096475	0.074711
150.41	0.028303	0.075961	0.065932	0.094464	0.068572
150.61	0.035274	0.080685	0.072867	0.096096	0.066016
150.81	0.029126	0.076677	0.068116	0.093584	0.065658
151	0.03291	0.072802	0.071838	0.095659	0.075821
151.2	0.037525	0.074391	0.066595	0.091809	0.074857
151.41	0.035676	0.07785	0.069322	0.089585	0.072678
151.6	0.038452	0.083642	0.072151	0.087721	0.069339
151.81	0.028685	0.07844	0.071612	0.094887	0.063779
152	0.030675	0.070977	0.066609	0.087287	0.056173
152.21	0.036492	0.075454	0.072781	0.093633	0.070263
152.41	0.031316	0.083821	0.067946	0.088872	0.068187
152.61	0.034335	0.072389	0.07144	0.091648	0.069509
152.8	0.031761	0.078918	0.065793	0.094821	0.068689
153.01	0.03274	0.071324	0.069687	0.09199	0.068016
153.21	0.027885	0.076	0.068406	0.095339	0.070319
153.41	0.036032	0.083382	0.069146	0.094425	0.066
153.6	0.036658	0.072433	0.070232	0.093313	0.070814
153.81	0.036915	0.088956	0.068654	0.097023	0.078596
154	0.037671	0.076737	0.072313	0.09309	0.071839
154.2	0.03519	0.074158	0.068833	0.095096	0.077409
154.41	0.035608	0.077152	0.06889	0.093726	0.071245
154.61	0.02374	0.072961	0.066799	0.09116	0.06605
154.82	0.04163	0.076285	0.070798	0.094762	0.072243
155.01	0.03851	0.076763	0.074442	0.093272	0.073173
155.21	0.03891	0.083083	0.081576	0.104422	0.072198
155.4	0.029381	0.078257	0.06819	0.090929	0.064936
155.6	0.035633	0.079198	0.074258	0.094427	0.07285
155.81	0.024883	0.070745	0.060885	0.082959	0.058314
156.01	0.041596	0.076631	0.072691	0.098973	0.073493
156.21	0.035444	0.070869	0.074581	0.090862	0.074987
156.4	0.030003	0.083978	0.070718	0.095023	0.075533
156.61	0.027422	0.082518	0.063077	0.094924	0.072368
156.82	0.031303	0.072355	0.064228	0.090599	0.074067
157	0.036118	0.075113	0.07044	0.089834	0.071631
157.21	0.035976	0.085214	0.070674	0.09513	0.073699
157.41	0.034069	0.081463	0.063057	0.092449	0.062892
157.61	0.03226	0.077822	0.066252	0.088313	0.0651
157.81	0.037798	0.085472	0.071365	0.09699	0.073981
158.01	0.036261	0.076821	0.064744	0.097979	0.067048
158.21	0.03931	0.082855	0.074284	0.094914	0.073787
158.4	0.043976	0.087293	0.074672	0.098056	0.075352
158.61	0.036953	0.074248	0.068301	0.090806	0.07179
158.8	0.023903	0.075795	0.066136	0.086694	0.065104
159.01	0.03462	0.080287	0.068069	0.092409	0.07639
159.21	0.036225	0.085398	0.071604	0.091511	0.070332
159.41	0.03342	0.079279	0.072119	0.090351	0.073988
159.62	0.039469	0.083598	0.071858	0.094594	0.070759
159.81	0.032518	0.075902	0.070579	0.09338	0.073128
160.01	0.029054	0.075571	0.071043	0.088743	0.069775
160.2	0.031656	0.072426	0.072524	0.097371	0.069589
160.4	0.029655	0.073555	0.063336	0.086442	0.065773
160.61	0.030057	0.088274	0.068229	0.092038	0.073685
160.81	0.037602	0.081763	0.078569	0.094462	0.081288
161.01	0.03597	0.075029	0.072231	0.090013	0.071914
161.2	0.040057	0.090536	0.081649	0.100682	0.078914
161.4	0.036473	0.077134	0.074565	0.090489	0.077435
161.61	0.03138	0.080162	0.070609	0.088338	0.070003
161.81	0.035735	0.077949	0.07198	0.095512	0.065061
162.01	0.036279	0.081142	0.072005	0.091876	0.069069
162.21	0.03557	0.080435	0.076838	0.090896	0.075586
162.4	0.03018	0.075389	0.07153	0.090083	0.067752
162.6	0.036063	0.087433	0.074074	0.097066	0.074899
162.81	0.039261	0.076466	0.073291	0.099071	0.077647
163.01	0.036325	0.079589	0.070334	0.096091	0.077424
163.2	0.031802	0.081222	0.073664	0.093515	0.066614
163.41	0.038131	0.074638	0.073285	0.095881	0.06924
163.6	0.030694	0.078934	0.068181	0.092293	0.069946
163.81	0.032904	0.076567	0.062548	0.086186	0.066548
164.01	0.036927	0.080064	0.071936	0.098662	0.075782
164.21	0.028337	0.075227	0.069577	0.09504	0.071155
164.4	0.036756	0.085233	0.084473	0.101872	0.080802
164.61	0.045904	0.083037	0.076894	0.091865	0.080327
164.8	0.037209	0.080893	0.076337	0.087144	0.072414
165	0.041885	0.080288	0.073059	0.095685	0.068015
165.21	0.037738	0.077981	0.070922	0.091231	0.075531
165.41	0.03749	0.078866	0.069997	0.089142	0.069918
165.61	0.044847	0.080049	0.074554	0.090064	0.082493
165.8	0.044453	0.089448	0.071575	0.098903	0.07856
166.01	0.042173	0.084628	0.08551	0.102819	0.082059
166.2	0.029837	0.079145	0.078544	0.096263	0.072021
166.4	0.029735	0.077424	0.076239	0.098875	0.068394
166.61	0.032329	0.074019	0.066299	0.092007	0.061906
166.81	0.041708	0.079685	0.072714	0.100079	0.07327
167.02	0.029614	0.078463	0.063619	0.095384	0.065972
167.2	0.043189	0.084107	0.073864	0.096872	0.068812
167.41	0.023456	0.071417	0.072098	0.085689	0.062139
167.61	0.041146	0.079853	0.065667	0.094456	0.065339
167.8	0.040672	0.082789	0.074138	0.105579	0.078474
168.01	0.037396	0.078928	0.071865	0.091463	0.07592
168.21	0.037441	0.080737	0.073437	0.101781	0.072815
168.4	0.039489	0.082452	0.075761	0.101934	0.082083
168.61	0.040504	0.081268	0.079475	0.095299	0.078624
168.81	0.032704	0.080575	0.077553	0.097738	0.074202
169.01	0.042155	0.084172	0.06939	0.093063	0.076563
169.2	0.038748	0.089813	0.080759	0.102339	0.081002
169.4	0.039303	0.085296	0.076925	0.105749	0.077256
169.61	0.028271	0.076265	0.065548	0.090785	0.067664
169.81	0.037509	0.083534	0.075175	0.094046	0.076302
170	0.035107	0.079654	0.083212	0.098357	0.0756
170.21	0.040195	0.081243	0.071846	0.096613	0.073741
170.41	0.039015	0.083152	0.078641	0.099524	0.079426
170.6	0.03279	0.085198	0.068589	0.097399	0.071685
170.81	0.031299	0.069285	0.073631	0.08906	0.07271
171.01	0.030217	0.074195	0.073294	0.096347	0.074501
171.21	0.035402	0.085898	0.070969	0.0915	0.078272
171.41	0.03609	0.078646	0.074605	0.091901	0.068094
171.61	0.040452	0.081621	0.07675	0.093259	0.07013
171.82	0.038941	0.087306	0.0701	0.099171	0.069596
172.01	0.035079	0.078844	0.069352	0.093808	0.075591
172.2	0.038031	0.092597	0.079306	0.099475	0.076887
172.4	0.039568	0.08381	0.077178	0.094758	0.076605
172.61	0.035073	0.086706	0.082892	0.098908	0.071173
172.81	0.027962	0.072134	0.070802	0.095578	0.07142
173	0.03063	0.074473	0.075772	0.094022	0.073281
173.21	0.038958	0.083732	0.079376	0.093367	0.075249
173.41	0.037108	0.092592	0.078511	0.100584	0.070893
173.61	0.036721	0.074322	0.070272	0.093531	0.073795
173.8	0.03946	0.088006	0.079135	0.101189	0.075604
174.01	0.032062	0.076998	0.068091	0.094749	0.066887
174.21	0.038128	0.085264	0.077483	0.091499	0.07342
174.41	0.036784	0.083948	0.080021	0.102909	0.079052
174.61	0.034494	0.080696	0.072587	0.092716	0.072706
174.8	0.036789	0.08438	0.076124	0.096087	0.082759
175.01	0.033346	0.086596	0.069617	0.097393	0.077976
175.21	0.032729	0.083133	0.080827	0.099405	0.075746
175.41	0.035322	0.086397	0.070979	0.095087	0.079177
175.6	0.038698	0.082664	0.070609	0.101714	0.073357
175.8	0.039862	0.088435	0.0761	0.098595	0.081302
176.01	0.037449	0.085548	0.071744	0.094702	0.073638
176.2	0.023354	0.082398	0.075512	0.089928	0.064134
176.41	0.037395	0.076977	0.073454	0.095648	0.073825
176.61	0.043658	0.085007	0.073162	0.100569	0.076926
176.82	0.040592	0.092217	0.079708	0.098127	0.078944
177	0.036748	0.091165	0.080789	0.091473	0.074825
177.21	0.030313	0.077082	0.07053	0.089972	0.068972
177.41	0.02828	0.082653	0.076658	0.098144	0.075485
177.61	0.040033	0.085085	0.079688	0.106863	0.076909
177.8	0.03703	0.090889	0.071556	0.100289	0.071918
178.01	0.041098	0.084633	0.070767	0.09617	0.079188
178.21	0.02965	0.084962	0.076108	0.095847	0.078183
178.41	0.035707	0.087083	0.076747	0.103144	0.07521
178.6	0.025301	0.073425	0.063472	0.093415	0.062767
178.81	0.03272	0.084057	0.076206	0.098916	0.075386
179.01	0.031073	0.083898	0.081206	0.094488	0.073002
179.2	0.033901	0.080277	0.06809	0.096676	0.075735
179.41	0.034957	0.079401	0.074149	0.098558	0.068956
179.61	0.03795	0.079478	0.077333	0.101508	0.079029
180.01	0.041031	0.088088	0.128475	0.122953	0.055452
180.22	0.05432	0.099065	0.184256	0.162906	0.062682
180.42	0.056933	0.110667	0.225439	0.202045	0.053352
180.62	0.053931	0.108576	0.262655	0.23051	0.052765
180.83	0.063349	0.116963	0.294833	0.258242	0.067585
181.01	0.06207	0.116485	0.312701	0.270614	0.067962
181.22	0.05879	0.114899	0.321769	0.281236	0.065751
181.43	0.055569	0.106713	0.32945	0.292821	0.058305
181.61	0.055005	0.109074	0.341007	0.300239	0.061299
181.82	0.053331	0.110044	0.343073	0.308336	0.056682
182.02	0.056339	0.122738	0.353351	0.313362	0.057821
182.22	0.064879	0.113536	0.363417	0.329981	0.068611
182.42	0.064243	0.114743	0.373929	0.337499	0.062898
182.63	0.064004	0.118538	0.364061	0.329956	0.058119
182.83	0.066206	0.112013	0.368886	0.337112	0.068911
183.02	0.060264	0.112573	0.374559	0.329906	0.058466
183.23	0.055762	0.121584	0.377173	0.332745	0.064897
183.41	0.056322	0.115013	0.374921	0.33872	0.06839
183.62	0.066139	0.123992	0.391816	0.348421	0.059793
183.82	0.06248	0.122393	0.387746	0.345448	0.067539
184.02	0.052419	0.116192	0.381819	0.34958	0.056475
184.21	0.056494	0.120871	0.392298	0.352452	0.058496
184.42	0.060625	0.120585	0.389479	0.354455	0.067517
184.62	0.063079	0.125714	0.395808	0.35328	0.061892
184.83	0.063079	0.120059	0.394329	0.358569	0.063932
185.02	0.05946	0.110163	0.391146	0.350668	0.062112
185.22	0.059187	0.119382	0.40108	0.362076	0.06616
185.43	0.061317	0.125932	0.402524	0.369373	0.06572
185.61	0.067678	0.127403	0.412002	0.371217	0.067681
185.82	0.074492	0.128059	0.405957	0.363423	0.061198
186.02	0.061827	0.116554	0.397558	0.353786	0.054933
186.23	0.056192	0.115939	0.409149	0.367333	0.056235
186.41	0.055244	0.121525	0.396687	0.364994	0.054078
186.62	0.063724	0.117556	0.406506	0.368862	0.054507
186.82	0.063481	0.126581	0.406542	0.371189	0.061167
187.03	0.072808	0.124743	0.415764	0.37186	0.068148
187.21	0.068776	0.129509	0.416439	0.377988	0.063612
187.42	0.062851	0.122699	0.40748	0.375463	0.05603
187.62	0.068075	0.117828	0.414774	0.373608	0.056917
187.82	0.068658	0.120004	0.4206	0.38699	0.064388
188.02	0.074462	0.132847	0.413685	0.382196	0.072128
188.22	0.071391	0.126514	0.427528	0.38812	0.066963
188.41	0.070669	0.12293	0.416538	0.387982	0.064855
188.62	0.061199	0.12968	0.42301	0.380675	0.064998
188.83	0.079417	0.130491	0.426226	0.390828	0.065292
189.02	0.068647	0.129111	0.422661	0.387376	0.068065
189.22	0.065729	0.12231	0.419919	0.384035	0.062276
189.42	0.071214	0.121774	0.427907	0.389636	0.060981
189.63	0.0678	0.132014	0.423041	0.394195	0.061049
189.81	0.063886	0.133961	0.430893	0.398843	0.061115
190.02	0.069784	0.131056	0.425886	0.391391	0.063946
190.22	0.072393	0.126971	0.425053	0.397785	0.065041
190.43	0.073853	0.13183	0.437575	0.405858	0.068776
190.63	0.080893	0.139136	0.441886	0.405661	0.08374
190.82	0.069999	0.127476	0.428599	0.391572	0.066095
191.02	0.069886	0.135284	0.428002	0.395566	0.065859
191.22	0.086995	0.140463	0.44294	0.403332	0.072685
191.43	0.075312	0.137078	0.440683	0.405795	0.070111
191.61	0.071387	0.131813	0.435275	0.39988	0.060012
191.82	0.076502	0.133055	0.442779	0.410414	0.079253
192.02	0.0728	0.127601	0.441422	0.40376	0.073157
192.23	0.069448	0.139291	0.442603	0.403359	0.061155
192.43	0.065166	0.125048	0.433605	0.401936	0.060009
192.62	0.073202	0.136583	0.438463	0.404609	0.062684
192.82	0.072271	0.135288	0.443009	0.410751	0.068211
193.02	0.078893	0.13899	0.443963	0.407381	0.068665
193.23	0.086871	0.137246	0.448385	0.406617	0.068992
193.43	0.079241	0.139251	0.440548	0.409943	0.068321
193.61	0.06973	0.13936	0.445354	0.412715	0.067646
193.82	0.062113	0.126823	0.44453	0.409067	0.063645
194.02	0.069181	0.126396	0.432222	0.40418	0.058888
194.23	0.077397	0.136929	0.454079	0.410317	0.073603
194.43	0.078135	0.13852	0.447945	0.411325	0.061334
194.61	0.074114	0.134148	0.449801	0.408299	0.063352
194.82	0.083432	0.142449	0.454532	0.417892	0.074234
195.02	0.074499	0.134431	0.436165	0.417152	0.061762
195.23	0.076114	0.144512	0.45124	0.420166	0.070867
195.41	0.067511	0.132539	0.448733	0.415621	0.062363
195.62	0.075093	0.134743	0.453058	0.417484	0.073613
195.82	0.077816	0.135975	0.45447	0.420545	0.069797
196.03	0.073143	0.137218	0.454411	0.418861	0.06431
196.21	0.077844	0.138674	0.448468	0.421866	0.059585
196.42	0.078806	0.140013	0.445628	0.419725	0.07345
196.62	0.08159	0.140258	0.457974	0.420297	0.066913
196.83	0.070438	0.13893	0.45235	0.422039	0.061015
197.03	0.079763	0.135391	0.457252	0.426688	0.062379
197.22	0.076619	0.13905	0.45612	0.420534	0.061876
197.42	0.072974	0.136003	0.457854	0.425591	0.065798
197.62	0.071223	0.136649	0.456859	0.42334	0.060061
197.82	0.084273	0.138143	0.460562	0.428313	0.066519
198.03	0.085883	0.145078	0.462874	0.432761	0.07803
198.22	0.081364	0.148841	0.458462	0.428328	0.064302
198.42	0.077324	0.146062	0.465916	0.421333	0.070985
198.63	0.078537	0.139894	0.464319	0.42571	0.073284
198.83	0.079264	0.141168	0.464015	0.426863	0.06561
199.02	0.083814	0.146124	0.463422	0.431346	0.078245
199.22	0.071355	0.150125	0.463985	0.431108	0.070623
199.43	0.091319	0.155226	0.473062	0.437508	0.080377
199.61	0.079185	0.148664	0.461754	0.431654	0.068788
199.82	0.083277	0.141935	0.465854	0.430874	0.069817
200.01	0.079934	0.149237	0.463515	0.434835	0.064616
200.22	0.077836	0.138581	0.462892	0.432486	0.067728
200.42	0.084661	0.152886	0.477421	0.440126	0.070117
200.62	0.081865	0.148295	0.463011	0.42996	0.064035
200.82	0.083263	0.144748	0.466304	0.435211	0.070095
201.02	0.085931	0.144284	0.462549	0.434013	0.07328
201.23	0.074694	0.143232	0.478351	0.437191	0.068165
201.42	0.0828	0.139284	0.463881	0.42735	0.064475
201.62	0.080482	0.142191	0.464242	0.435499	0.076064
201.83	0.086178	0.150278	0.471887	0.439062	0.06963
202.02	0.082734	0.145214	0.472192	0.43875	0.073485
202.22	0.082516	0.144993	0.4676	0.436209	0.070032
202.43	0.071979	0.141657	0.460335	0.428309	0.062054
202.62	0.082625	0.140151	0.466127	0.435368	0.068101
202.82	0.076064	0.150187	0.466393	0.434407	0.065369
203.02	0.084737	0.155584	0.483196	0.443374	0.073793
203.23	0.090211	0.15457	0.480482	0.443105	0.079315
203.42	0.084974	0.145836	0.474338	0.443451	0.071791
203.62	0.085055	0.148355	0.476236	0.433962	0.079583
203.82	0.084424	0.154633	0.473237	0.43895	0.07704
204.03	0.079191	0.142695	0.472604	0.44343	0.071341
204.22	0.071415	0.147887	0.474256	0.442096	0.069507
204.42	0.07906	0.146362	0.474609	0.44551	0.074464
204.63	0.079814	0.151802	0.4802	0.444767	0.073414
204.81	0.088352	0.150452	0.476917	0.445505	0.070524
205.02	0.085045	0.150543	0.476533	0.452558	0.069977
205.23	0.08229	0.145696	0.477945	0.43989	0.067224
205.42	0.088336	0.147926	0.478094	0.441587	0.075565
205.62	0.078013	0.144493	0.475233	0.446621	0.069956
205.82	0.084605	0.150596	0.477019	0.45122	0.070108
206.03	0.088332	0.152197	0.473863	0.453054	0.073003
206.21	0.08457	0.151505	0.474725	0.446851	0.07389
206.42	0.082773	0.146086	0.478127	0.443598	0.061658
206.62	0.084853	0.150785	0.477576	0.448559	0.066548
206.82	0.082911	0.153296	0.472652	0.442963	0.074569
207.02	0.086093	0.148312	0.475937	0.449322	0.061713
207.22	0.080981	0.139242	0.470472	0.446748	0.076514
207.42	0.089615	0.154989	0.488165	0.451491	0.069423
207.63	0.085225	0.15723	0.483046	0.453816	0.080824
207.83	0.078716	0.151104	0.477577	0.447808	0.068553
208.02	0.084643	0.161911	0.485628	0.4581	0.075687
208.22	0.086393	0.15338	0.483529	0.458696	0.078661
208.42	0.088079	0.153422	0.485185	0.451875	0.072706
208.63	0.081335	0.153775	0.481704	0.445693	0.066883
208.83	0.090487	0.154139	0.487641	0.458042	0.076352
209.02	0.087733	0.155486	0.488498	0.455892	0.078017
209.22	0.082709	0.161728	0.494559	0.467624	0.087392
209.42	0.087526	0.15052	0.488637	0.457404	0.075289
209.63	0.079808	0.153835	0.484016	0.446653	0.066096
209.82	0.084185	0.151573	0.478308	0.458382	0.072247
210.03	0.085516	0.157092	0.489667	0.458816	0.077767
210.22	0.082095	0.149539	0.48207	0.449818	0.066628
210.41	0.099876	0.159991	0.490336	0.458015	0.075377
210.63	0.085276	0.153612	0.48992	0.462692	0.072455
210.82	0.088781	0.157226	0.487706	0.465687	0.080948
211.02	0.087965	0.14975	0.491521	0.45473	0.076428
211.22	0.076726	0.153351	0.488385	0.459783	0.072028
211.43	0.079798	0.158027	0.495095	0.460231	0.070157
211.63	0.089809	0.162123	0.489897	0.460889	0.07517
211.83	0.088826	0.156556	0.490474	0.455606	0.079366
212.03	0.087891	0.16421	0.494666	0.4586	0.078766
212.22	0.094055	0.160463	0.492818	0.462831	0.082348
212.42	0.08898	0.155343	0.489487	0.460754	0.06926
212.63	0.088544	0.155893	0.484055	0.463062	0.076087
212.82	0.087811	0.154819	0.493269	0.465477	0.080971
213.02	0.085299	0.162146	0.490351	0.45093	0.071413
213.23	0.086261	0.15498	0.483387	0.455518	0.068779
213.42	0.096148	0.169335	0.497133	0.462442	0.077618
213.63	0.088657	0.155513	0.488651	0.466423	0.073072
213.82	0.093227	0.152011	0.491092	0.461122	0.071698
214.02	0.090591	0.162855	0.498844	0.466805	0.076336
214.22	0.085588	0.158703	0.491268	0.466939	0.074525
214.43	0.078791	0.160542	0.489588	0.455952	0.067547
214.62	0.087632	0.151307	0.487482	0.461335	0.07222
214.82	0.092989	0.161595	0.499722	0.471109	0.075924
215.02	0.08609	0.155794	0.49578	0.462937	0.073674
215.23	0.08566	0.155657	0.495689	0.463457	0.074421
215.43	0.088962	0.162017	0.495271	0.466148	0.084078
215.62	0.091911	0.161907	0.499918	0.465218	0.077719
215.82	0.084168	0.15719	0.494381	0.462524	0.075708
216.03	0.084933	0.165729	0.494826	0.461813	0.076098
216.22	0.096429	0.161155	0.502571	0.467464	0.076004
216.43	0.092275	0.164026	0.499665	0.470082	0.079727
216.62	0.086971	0.157833	0.496003	0.472985	0.078712
216.82	0.080542	0.162704	0.491158	0.464534	0.077534
217.02	0.095624	0.15872	0.497692	0.470206	0.076689
217.23	0.092305	0.161545	0.494277	0.464426	0.070533
217.42	0.08246	0.157349	0.492918	0.463712	0.080508
217.62	0.091596	0.15992	0.497857	0.46393	0.081553
217.82	0.09709	0.156561	0.500763	0.469895	0.078698
218.03	0.088378	0.157079	0.495772	0.461124	0.075191
218.21	0.089851	0.162813	0.494562	0.469908	0.08185
218.42	0.084452	0.158785	0.499789	0.471398	0.075281
218.63	0.087671	0.167281	0.502056	0.469305	0.088348
218.82	0.093616	0.162537	0.505914	0.46979	0.080572
219.02	0.095626	0.164225	0.505871	0.478341	0.085211
219.22	0.085953	0.163354	0.495265	0.472552	0.078626
219.43	0.086528	0.153802	0.490163	0.462583	0.073238
219.61	0.081285	0.155418	0.501887	0.462518	0.07758
219.82	0.085255	0.166753	0.494479	0.464611	0.076896
220.03	0.088156	0.169401	0.504401	0.47692	0.077168
220.23	0.092585	0.167205	0.501031	0.473641	0.077631
220.42	0.083832	0.162429	0.502244	0.473347	0.075438
220.62	0.084941	0.156012	0.491653	0.465028	0.080368
220.82	0.090104	0.159688	0.49393	0.469228	0.080057
221.03	0.090801	0.155415	0.502354	0.47521	0.074692
221.22	0.096697	0.165146	0.495537	0.471933	0.080947
221.42	0.091848	0.16793	0.502484	0.468107	0.078296
221.63	0.088652	0.16733	0.504859	0.468784	0.080548
221.83	0.075452	0.160035	0.499874	0.469765	0.075144
222.02	0.081943	0.167837	0.504044	0.473788	0.072934
222.22	0.095165	0.170444	0.498492	0.477232	0.080939
222.42	0.097548	0.166028	0.504544	0.471755	0.077488
222.63	0.090991	0.169534	0.503421	0.482784	0.079585
222.82	0.09232	0.159559	0.501549	0.471453	0.070918
223.02	0.079072	0.160655	0.494901	0.470385	0.069713
223.22	0.083932	0.160331	0.500405	0.468295	0.077297
223.42	0.090234	0.159695	0.493209	0.475973	0.066521
223.63	0.087057	0.157869	0.496441	0.474682	0.075517
223.82	0.091689	0.172759	0.50119	0.47625	0.081707
224.02	0.089334	0.164127	0.503121	0.474124	0.071191
224.22	0.097867	0.173779	0.507303	0.476625	0.085243
224.42	0.086807	0.158267	0.505871	0.474368	0.073615
224.63	0.089898	0.166999	0.50561	0.477385	0.078585
224.82	0.098763	0.173097	0.509049	0.486709	0.087326
225.02	0.092352	0.164513	0.510039	0.47555	0.081545
225.22	0.090596	0.167516	0.50595	0.479878	0.080571
225.43	0.090792	0.160754	0.499772	0.473686	0.077696
225.62	0.095103	0.164351	0.501055	0.477846	0.077831
225.83	0.091522	0.162954	0.503686	0.482668	0.082108
226.01	0.093798	0.162453	0.502017	0.477414	0.071808
226.22	0.088819	0.166319	0.510625	0.479939	0.079261
226.42	0.089244	0.166976	0.512866	0.480992	0.074672
226.63	0.090405	0.173584	0.503891	0.484371	0.081059
226.82	0.094104	0.173099	0.508331	0.482864	0.079593
227.02	0.095859	0.170104	0.507726	0.481975	0.076184
227.22	0.088775	0.167426	0.503568	0.483615	0.076445
227.43	0.089643	0.163895	0.504278	0.477499	0.079554
227.61	0.097845	0.168873	0.514025	0.482651	0.087399
227.83	0.092452	0.175001	0.513233	0.481046	0.08273
228.02	0.087916	0.162293	0.504217	0.47469	0.075251
228.22	0.095495	0.164156	0.513897	0.481166	0.080171
228.42	0.094449	0.175693	0.507048	0.484371	0.080947
228.62	0.089337	0.165474	0.507923	0.474563	0.077964
228.82	0.094137	0.168658	0.51307	0.485122	0.083842
229.03	0.089886	0.166296	0.505772	0.477824	0.081264
229.22	0.111091	0.180406	0.522924	0.496572	0.086089
229.42	0.09844	0.171416	0.51969	0.492158	0.0849
229.63	0.091253	0.177951	0.516537	0.492056	0.080055
229.83	0.095912	0.168634	0.512438	0.483207	0.080871
230.02	0.081065	0.166547	0.510725	0.483217	0.074355
230.22	0.099754	0.176017	0.52609	0.493756	0.085026
230.42	0.091733	0.171744	0.51315	0.490999	0.084057
230.63	0.095049	0.177206	0.515045	0.489196	0.083253
230.82	0.101033	0.17244	0.519925	0.491766	0.087299
231.02	0.088243	0.165173	0.510278	0.480011	0.077952
231.22	0.099756	0.169125	0.514993	0.490369	0.085736
231.42	0.095448	0.175684	0.509893	0.493709	0.089495
231.63	0.101607	0.175043	0.515835	0.492617	0.085644
231.82	0.096257	0.171261	0.514364	0.495666	0.079505
232.02	0.097066	0.165945	0.514344	0.481929	0.08209
232.22	0.089658	0.165817	0.512504	0.481977	0.078928
232.42	0.090561	0.165932	0.510088	0.486637	0.073077
232.63	0.092367	0.164863	0.505487	0.490656	0.083292
232.82	0.099255	0.166441	0.5128	0.484697	0.078843
233.02	0.097477	0.180309	0.518282	0.48569	0.077413
233.22	0.089519	0.173452	0.512459	0.493612	0.087279
233.42	0.07954	0.166916	0.507808	0.490602	0.076553
233.61	0.100588	0.184548	0.525921	0.490102	0.087451
233.82	0.095605	0.175233	0.51837	0.489833	0.086543
234.02	0.099462	0.174379	0.51614	0.493591	0.083031
234.23	0.098029	0.178431	0.515422	0.496658	0.081876
234.42	0.094167	0.179179	0.515764	0.49539	0.082384
234.62	0.08797	0.170983	0.510126	0.490949	0.081869
234.82	0.101484	0.179684	0.525011	0.492253	0.08762
235.03	0.088407	0.165454	0.513455	0.485845	0.081083
235.22	0.090022	0.171223	0.513931	0.49208	0.080662
235.42	0.092349	0.173876	0.521309	0.491909	0.083415
235.62	0.091862	0.172092	0.514834	0.488524	0.086015
235.83	0.097434	0.178224	0.516113	0.500561	0.085962
236.02	0.102792	0.175864	0.525649	0.496052	0.088348
236.22	0.095075	0.176368	0.517216	0.492793	0.077347
236.42	0.092756	0.168435	0.515994	0.489381	0.074391
236.63	0.097107	0.178098	0.518053	0.491368	0.08073
236.83	0.087352	0.17559	0.515389	0.486196	0.084199
237.02	0.08917	0.175819	0.51944	0.492326	0.081132
237.22	0.102573	0.1756	0.520284	0.494125	0.088366
237.43	0.099411	0.17703	0.521853	0.489607	0.078547
237.61	0.094045	0.17353	0.512104	0.481756	0.075805
237.82	0.098867	0.178233	0.521489	0.491905	0.087404
238.02	0.097269	0.174922	0.513587	0.496428	0.083016
238.23	0.097879	0.176231	0.523225	0.500559	0.085372
238.42	0.099932	0.172521	0.521062	0.496542	0.079457
238.62	0.084264	0.169908	0.507149	0.484244	0.08568
238.82	0.099045	0.17648	0.520938	0.497412	0.087677
239.03	0.099828	0.182051	0.522216	0.491464	0.085692
239.23	0.104518	0.183557	0.52731	0.503143	0.091822
239.42	0.094925	0.174142	0.516931	0.493551	0.078985
239.62	0.101249	0.170661	0.517258	0.493448	0.084345
239.82	0.099398	0.174309	0.520845	0.499837	0.079754
240.03	0.09852	0.185292	0.527366	0.50148	0.085008
240.21	0.095612	0.175169	0.52641	0.496916	0.084961
240.42	0.096605	0.178032	0.526265	0.502966	0.082792
240.62	0.100478	0.181432	0.527145	0.499097	0.083293
240.82	0.097535	0.179094	0.529848	0.500859	0.086577
241.03	0.089865	0.171977	0.516254	0.48774	0.086403
241.21	0.095357	0.176691	0.520584	0.49334	0.086394
241.42	0.099539	0.17836	0.522175	0.498412	0.085334
241.63	0.096139	0.170753	0.522347	0.502609	0.078062
241.83	0.100739	0.170366	0.516396	0.49071	0.076414
242.02	0.094869	0.173125	0.515183	0.4907	0.080089
242.22	0.098522	0.181336	0.525573	0.498139	0.083254
242.43	0.099199	0.182956	0.521956	0.498118	0.080329
242.63	0.090034	0.181202	0.520512	0.492382	0.080867
242.82	0.10358	0.175722	0.520538	0.493225	0.078825
243.02	0.098575	0.184652	0.525364	0.501478	0.08249
243.22	0.1043	0.184001	0.525619	0.500034	0.08689
243.43	0.102066	0.184491	0.523755	0.496596	0.08817
243.63	0.09583	0.18012	0.524118	0.497278	0.083752
243.82	0.10366	0.181332	0.520059	0.495785	0.086461
244.02	0.09899	0.180894	0.52809	0.499045	0.080513
244.22	0.088981	0.175039	0.517211	0.492286	0.083801
244.41	0.09758	0.173008	0.521665	0.494459	0.078989
244.62	0.089505	0.179271	0.514773	0.497545	0.075422
244.82	0.091257	0.18055	0.527967	0.49601	0.084494
245.03	0.099292	0.189625	0.52691	0.503499	0.086512
245.23	0.104006	0.182298	0.525906	0.501394	0.089257
245.42	0.105046	0.187304	0.531582	0.50594	0.091594
245.63	0.097386	0.174436	0.523682	0.495478	0.085212
245.82	0.095664	0.18059	0.527255	0.499836	0.087019
246.02	0.091571	0.179235	0.525587	0.496356	0.082138
246.22	0.10463	0.185199	0.531536	0.504985	0.090323
246.43	0.095652	0.185674	0.528309	0.504183	0.088891
246.62	0.096536	0.177811	0.522784	0.501275	0.079945
246.82	0.096842	0.179905	0.519909	0.496817	0.084028
247.03	0.105261	0.180238	0.527945	0.498464	0.08631
247.23	0.09627	0.186875	0.531503	0.508466	0.085035
247.42	0.102839	0.187846	0.533133	0.500378	0.090895
247.63	0.099142	0.183917	0.533087	0.505265	0.08682
247.83	0.099069	0.190096	0.528206	0.50641	0.095011
248.02	0.096483	0.182883	0.529047	0.503606	0.089324
248.22	0.100967	0.183133	0.528751	0.501221	0.087992
248.42	0.096952	0.17639	0.52245	0.493657	0.078632
248.63	0.106169	0.187873	0.534924	0.509342	0.084756
248.82	0.1047	0.181406	0.523064	0.497418	0.083585
249.03	0.092221	0.180911	0.522516	0.498149	0.079099
249.22	0.113311	0.192652	0.534063	0.512149	0.087566
249.42	0.097942	0.175975	0.519862	0.500307	0.084179
249.63	0.10813	0.187725	0.532977	0.511029	0.084445
249.82	0.09706	0.186931	0.52395	0.507729	0.085963
250.02	0.092231	0.183986	0.530068	0.499537	0.085163
250.22	0.102535	0.188991	0.531346	0.507961	0.080935
250.43	0.103811	0.178776	0.530834	0.501152	0.090801
250.62	0.093635	0.185016	0.526529	0.504686	0.083547
250.83	0.098526	0.180686	0.526981	0.509739	0.082109
251.02	0.097078	0.183803	0.529592	0.502871	0.082294
251.22	0.100112	0.187593	0.53526	0.511815	0.081133
251.42	0.104093	0.184088	0.534494	0.504403	0.085435
251.63	0.096295	0.180406	0.530508	0.509248	0.087488
251.82	0.103811	0.182402	0.528982	0.513094	0.094981
252.02	0.104178	0.188859	0.531832	0.504846	0.084021
252.22	0.10322	0.183832	0.525453	0.499629	0.079619
252.43	0.101355	0.175639	0.529699	0.505963	0.085947
252.61	0.102133	0.187034	0.53098	0.510791	0.095818
252.82	0.097364	0.181113	0.526483	0.505511	0.083413
253.03	0.09641	0.190297	0.53595	0.508256	0.086286
253.23	0.106099	0.197871	0.542084	0.512395	0.091326
253.42	0.109238	0.180999	0.529531	0.505925	0.097446
253.62	0.100234	0.188714	0.528865	0.508215	0.093823
253.82	0.100623	0.187753	0.526776	0.505075	0.090133
254.01	0.100137	0.184588	0.525602	0.504659	0.088223
254.23	0.093963	0.18374	0.53123	0.501531	0.085746
254.42	0.100131	0.197245	0.531637	0.519353	0.090387
254.62	0.096211	0.180673	0.529999	0.507014	0.092372
254.82	0.099356	0.193331	0.534658	0.512209	0.089039
255.03	0.097405	0.181802	0.528908	0.50506	0.085765
255.22	0.095654	0.185287	0.538134	0.505285	0.092173
255.42	0.094861	0.181019	0.527291	0.496733	0.079967
255.63	0.097894	0.184452	0.529837	0.507362	0.085581
255.82	0.099155	0.194324	0.536479	0.512216	0.087812
256.02	0.104435	0.184494	0.540121	0.517911	0.091953
256.23	0.104238	0.190784	0.539673	0.512291	0.092837
256.42	0.104358	0.196127	0.534414	0.503136	0.084976
256.62	0.093742	0.182899	0.525722	0.504082	0.079051
256.82	0.107964	0.19044	0.533284	0.508933	0.087836
257.02	0.103971	0.185629	0.532367	0.508656	0.088975
257.23	0.103178	0.193014	0.540441	0.517619	0.091788
257.42	0.099601	0.185753	0.531868	0.510167	0.081318
257.62	0.096738	0.177011	0.521287	0.50199	0.086532
257.82	0.096419	0.191486	0.534077	0.513855	0.089406
258.03	0.107849	0.192675	0.533686	0.51439	0.098405
258.22	0.097794	0.184587	0.534052	0.507355	0.089684
258.42	0.102438	0.183397	0.533352	0.505624	0.088236
258.62	0.102104	0.188527	0.528287	0.512257	0.085127
258.83	0.099884	0.195205	0.535581	0.514276	0.096252
259.03	0.103445	0.187506	0.532682	0.519354	0.089467
259.22	0.097443	0.193162	0.537995	0.51362	0.093701
259.42	0.104965	0.188963	0.536431	0.510729	0.086655
259.62	0.100099	0.194367	0.53016	0.512405	0.089085
259.83	0.097968	0.191374	0.529896	0.5146	0.091965
260.01	0.098216	0.179767	0.53205	0.511852	0.081786
260.22	0.104313	0.183956	0.538127	0.513302	0.091162
260.42	0.094962	0.189592	0.53155	0.510512	0.094326
260.63	0.100677	0.18306	0.535024	0.512805	0.08905
260.82	0.10444	0.189887	0.531782	0.517966	0.086424
261.02	0.097798	0.194927	0.536564	0.506569	0.084314
261.22	0.09315	0.188186	0.534091	0.513948	0.085934
261.43	0.111168	0.192884	0.537174	0.514686	0.08912
261.63	0.10697	0.196931	0.540725	0.517814	0.094159
261.82	0.097333	0.199603	0.542819	0.520711	0.085827
262.02	0.104966	0.192948	0.539805	0.511079	0.094628
262.22	0.10282	0.197419	0.535427	0.515401	0.095818
262.43	0.106104	0.193964	0.535932	0.520018	0.096043
262.62	0.099522	0.191028	0.534067	0.510154	0.089028
262.82	0.10483	0.191556	0.539147	0.51559	0.091796
263.02	0.101584	0.189261	0.544635	0.516869	0.091689
263.22	0.115258	0.190646	0.546985	0.519591	0.097127
263.42	0.102751	0.187958	0.53685	0.515247	0.085023
263.62	0.103516	0.194642	0.538848	0.511394	0.088796
263.82	0.107742	0.18944	0.544614	0.512278	0.085055
264.03	0.090502	0.190669	0.532043	0.517625	0.081921
264.22	0.102963	0.197962	0.543372	0.520036	0.093612
264.42	0.096547	0.18692	0.53045	0.513971	0.084623
264.62	0.102431	0.186582	0.537487	0.516444	0.088118
264.83	0.094225	0.187254	0.533422	0.514728	0.088114
265.01	0.099381	0.195094	0.540487	0.51654	0.094423
265.22	0.101133	0.189185	0.532172	0.51377	0.082559
265.43	0.102662	0.192704	0.544007	0.522139	0.09368
265.63	0.098344	0.186988	0.530557	0.512307	0.088203
265.82	0.102033	0.192027	0.538369	0.511395	0.087938
266.02	0.10933	0.196234	0.542799	0.517602	0.092328
266.23	0.09997	0.191544	0.540208	0.51381	0.093788
266.43	0.105197	0.185315	0.538411	0.518242	0.087493
266.62	0.099648	0.195265	0.536237	0.513032	0.088688
266.83	0.102286	0.196356	0.539401	0.519354	0.08839
267.02	0.101107	0.193071	0.532535	0.511627	0.079816
267.23	0.100113	0.191358	0.534874	0.512461	0.100825
267.41	0.106541	0.186255	0.531607	0.516181	0.08214
267.62	0.105277	0.188895	0.538145	0.518734	0.089105
267.82	0.101943	0.199057	0.538613	0.520306	0.091178
268.03	0.10446	0.193692	0.543893	0.520096	0.086845
268.22	0.106497	0.195992	0.543335	0.527223	0.099661
268.42	0.099957	0.193573	0.538881	0.519411	0.091148
268.63	0.097404	0.193483	0.538918	0.518048	0.094072
268.82	0.101522	0.198178	0.538994	0.516653	0.093976
269.02	0.101753	0.194685	0.538057	0.51831	0.091284
269.23	0.114131	0.201002	0.546762	0.524445	0.096326
269.43	0.103903	0.192651	0.539654	0.517447	0.092388
269.62	0.099758	0.193421	0.540576	0.523249	0.091883
269.82	0.109441	0.20222	0.542081	0.520467	0.092946
270.02	0.102152	0.1962	0.540416	0.519621	0.099673
270.23	0.096153	0.184785	0.533353	0.511395	0.086576
270.43	0.100463	0.189855	0.533207	0.512702	0.091712
270.62	0.104369	0.193566	0.539251	0.51876	0.095086
270.82	0.101403	0.1959	0.537613	0.519257	0.086668
271.03	0.102612	0.192953	0.535833	0.521638	0.090638
271.21	0.102888	0.193683	0.537114	0.527684	0.091768
271.42	0.106186	0.20258	0.550384	0.522686	0.088971
271.62	0.104923	0.197264	0.546441	0.516775	0.091625
271.82	0.102915	0.197723	0.545866	0.521317	0.086722
272.03	0.109155	0.194129	0.545908	0.516063	0.089687
272.21	0.101913	0.195863	0.54015	0.520583	0.090129
272.42	0.102372	0.195593	0.542862	0.521518	0.092673
272.62	0.104431	0.199207	0.538722	0.519937	0.08603
272.83	0.107247	0.200303	0.543502	0.529361	0.094731
273.02	0.105396	0.201961	0.549174	0.523962	0.091707
273.22	0.108482	0.197841	0.535511	0.521165	0.093737
273.43	0.100649	0.196215	0.533953	0.520322	0.0873
273.62	0.105954	0.196143	0.541637	0.520785	0.085535
273.83	0.10312	0.194439	0.543048	0.518277	0.089569
274.02	0.103057	0.204907	0.545696	0.52382	0.091594
274.22	0.101435	0.197319	0.535665	0.518576	0.086672
274.41	0.10195	0.197139	0.542754	0.524452	0.086961
274.62	0.103188	0.193445	0.539625	0.521697	0.089057
274.82	0.102364	0.192783	0.54097	0.517594	0.083612
275.02	0.104759	0.203794	0.544537	0.527004	0.097732
275.23	0.098983	0.201853	0.541615	0.524596	0.091056
275.42	0.105613	0.200447	0.540845	0.528372	0.098049
275.62	0.109263	0.209027	0.551505	0.527286	0.100648
275.82	0.105572	0.203604	0.539931	0.521943	0.088798
276.03	0.108286	0.203516	0.544816	0.525098	0.089945
276.21	0.107027	0.199487	0.552093	0.529945	0.091243
276.42	0.104126	0.201753	0.542554	0.519251	0.089537
276.63	0.105344	0.196698	0.542937	0.51848	0.091347
276.82	0.102569	0.198857	0.542338	0.523258	0.093356
277.02	0.102259	0.205206	0.553457	0.529853	0.093947
277.22	0.099982	0.197843	0.545557	0.522908	0.092505
277.42	0.106663	0.202819	0.545126	0.522493	0.095331
277.63	0.103324	0.200179	0.547274	0.522749	0.093079
277.82	0.108678	0.192367	0.547474	0.519314	0.088816
278.02	0.10397	0.195644	0.551834	0.519743	0.095468
278.23	0.107561	0.209718	0.547214	0.525837	0.091428
278.42	0.105951	0.204619	0.548633	0.523448	0.095052
278.62	0.103918	0.198039	0.549479	0.523285	0.090698
278.82	0.101481	0.200684	0.541105	0.521821	0.095654
279.01	0.108517	0.200229	0.543379	0.521204	0.10012
279.22	0.097446	0.196867	0.544392	0.517732	0.087205
279.42	0.107305	0.202237	0.550144	0.529805	0.094105
279.63	0.111424	0.202154	0.548476	0.531764	0.092774
279.83	0.1007	0.194545	0.538668	0.516986	0.086727
280.02	0.105219	0.200042	0.542268	0.524977	0.094344
280.22	0.100098	0.202151	0.541938	0.527192	0.090998
280.42	0.106134	0.210339	0.543148	0.524249	0.092781
280.63	0.105758	0.200466	0.550352	0.520146	0.093821
280.82	0.099502	0.199913	0.543401	0.526133	0.092608
281.02	0.099904	0.200282	0.545778	0.526443	0.092146
281.22	0.10602	0.205405	0.545361	0.531879	0.088928
281.43	0.097586	0.203795	0.538621	0.525638	0.08955
281.63	0.108306	0.211116	0.546171	0.529024	0.098714
281.82	0.10517	0.200947	0.54542	0.526524	0.091903
282.01	0.10176	0.197039	0.54737	0.524673	0.083287
282.22	0.097063	0.192342	0.54202	0.519505	0.091444
282.42	0.099209	0.198744	0.544005	0.519977	0.090432
282.61	0.111655	0.210942	0.554966	0.537486	0.102437
282.82	0.102975	0.203978	0.546512	0.528504	0.094975
283.02	0.106444	0.209249	0.553772	0.529804	0.100496
283.22	0.101561	0.200798	0.549201	0.532925	0.095325
283.43	0.115352	0.209019	0.548546	0.531874	0.095872
283.62	0.103972	0.207173	0.546514	0.537262	0.097791
283.83	0.112301	0.213592	0.554196	0.534638	0.100051
284.01	0.106119	0.200949	0.541272	0.530287	0.087309
284.22	0.110896	0.208671	0.556279	0.533358	0.103433
284.42	0.101401	0.203523	0.549227	0.528721	0.091826
284.63	0.111194	0.200771	0.557451	0.534451	0.100364
284.83	0.102694	0.201632	0.546693	0.524709	0.097831
285.02	0.107663	0.201629	0.55155	0.534345	0.095297
285.22	0.109611	0.211362	0.550119	0.530804	0.101356
285.43	0.111487	0.21114	0.549346	0.538497	0.095781
285.62	0.098341	0.20666	0.547178	0.530177	0.092731
285.82	0.103654	0.202227	0.546394	0.523128	0.090513
286.01	0.105625	0.199296	0.540828	0.530367	0.089204
286.22	0.104228	0.212434	0.551495	0.535808	0.098388
286.42	0.108456	0.202697	0.546695	0.524779	0.0951
286.62	0.110287	0.207754	0.548035	0.526251	0.100696
286.83	0.107754	0.201127	0.537544	0.523178	0.090312
287.02	0.109733	0.200242	0.548052	0.534013	0.096652
287.22	0.108683	0.20633	0.547145	0.532473	0.101732
287.43	0.104374	0.206498	0.541962	0.528119	0.097691
287.63	0.113528	0.212088	0.556613	0.534299	0.096347
287.82	0.102723	0.209	0.551457	0.526163	0.094228
288.02	0.110366	0.210662	0.545233	0.531296	0.093078
288.23	0.111425	0.203273	0.551454	0.529129	0.100136
288.43	0.106167	0.209226	0.545137	0.529919	0.091833
288.62	0.102765	0.19628	0.545238	0.528835	0.092696
288.81	0.105284	0.211095	0.553114	0.528051	0.094123
289.02	0.108319	0.203507	0.551729	0.532609	0.095017
289.22	0.102072	0.204399	0.544609	0.529496	0.092479
289.43	0.107477	0.20574	0.556901	0.537777	0.097142
289.63	0.099921	0.201734	0.543903	0.524225	0.084755
289.82	0.096388	0.204768	0.552913	0.529636	0.096126
290.02	0.106784	0.210968	0.554227	0.538208	0.10284
290.22	0.102231	0.198977	0.543104	0.528831	0.100206
290.43	0.105529	0.203612	0.553281	0.530548	0.095193
290.61	0.10741	0.20717	0.553165	0.533015	0.100078
290.82	0.115526	0.208761	0.559282	0.534446	0.099129
291.03	0.103074	0.198793	0.547017	0.53317	0.094504
291.22	0.117967	0.212013	0.559619	0.537036	0.098617
291.43	0.104798	0.209373	0.547153	0.530693	0.095651
291.62	0.103376	0.203608	0.544172	0.526712	0.091977
291.82	0.107582	0.203255	0.544387	0.534844	0.097406
292.02	0.111951	0.202947	0.554845	0.540416	0.098731
292.23	0.111467	0.207499	0.557532	0.53367	0.098628
292.41	0.097168	0.210449	0.552125	0.527454	0.09529
292.62	0.109864	0.201083	0.551471	0.525247	0.098148
292.82	0.106609	0.200768	0.550406	0.53196	0.097073
293.02	0.107768	0.20285	0.548436	0.529322	0.092377
293.23	0.104617	0.205027	0.545915	0.533805	0.095153
293.41	0.109105	0.204891	0.555994	0.529852	0.101861
293.62	0.113689	0.209311	0.555645	0.53697	0.100527
293.82	0.105485	0.204812	0.546709	0.529492	0.095403
294.02	0.108663	0.209429	0.551682	0.544072	0.100432
294.22	0.112976	0.222544	0.5574	0.534236	0.103463
294.42	0.099997	0.204024	0.549704	0.530745	0.094459
294.61	0.114607	0.210418	0.553839	0.541031	0.104544
294.82	0.100279	0.211146	0.557065	0.539161	0.101523
295.03	0.108228	0.208457	0.556165	0.533611	0.092378
295.23	0.10252	0.207121	0.551009	0.532493	0.087298
295.42	0.106047	0.214553	0.559668	0.534453	0.092302
295.62	0.107362	0.204972	0.556009	0.53588	0.097072
295.83	0.103297	0.205265	0.547408	0.529643	0.091559
296.02	0.103219	0.212652	0.546032	0.52476	0.09742
296.22	0.108869	0.208548	0.555121	0.532087	0.094422
296.42	0.100187	0.208163	0.550769	0.53424	0.092365
296.63	0.103228	0.205836	0.554489	0.529286	0.090687
296.82	0.111598	0.211102	0.548801	0.530981	0.094979
297.02	0.111205	0.208807	0.55004	0.537178	0.09631
297.23	0.107884	0.213958	0.555621	0.535169	0.102077
297.42	0.1084	0.215442	0.557809	0.541991	0.097779
297.63	0.110354	0.215332	0.552535	0.535697	0.095722
297.82	0.101498	0.202851	0.545454	0.532572	0.092861
298.02	0.107635	0.210186	0.557826	0.53651	0.098484
298.22	0.108905	0.206091	0.553075	0.533574	0.09532
298.42	0.10135	0.19884	0.548409	0.527647	0.091847
298.63	0.109547	0.2135	0.56012	0.545783	0.10691
298.82	0.109232	0.224719	0.556807	0.53421	0.100332
299.02	0.112796	0.215845	0.55099	0.537704	0.100962
299.22	0.112855	0.219101	0.558996	0.541791	0.096678
299.42	0.11882	0.220865	0.559043	0.540325	0.104079
299.63	0.108336	0.21007	0.551	0.533579	0.09283
299.82	0.111543	0.22001	0.552874	0.540367	0.094742
300.02	0.109301	0.214603	0.556226	0.536189	0.100129
300.22	0.112492	0.217951	0.560539	0.537216	0.105849
300.42	0.107207	0.202908	0.551846	0.536492	0.089639
300.63	0.109895	0.212265	0.553889	0.535424	0.095243
300.82	0.112675	0.214246	0.559163	0.539346	0.096019
301.02	0.115136	0.213014	0.563859	0.545415	0.106912
301.23	0.109372	0.210011	0.552993	0.535541	0.094988
301.43	0.104176	0.207827	0.556783	0.535764	0.092631
301.62	0.106199	0.209295	0.553073	0.537157	0.094129
301.82	0.104516	0.215439	0.556405	0.539651	0.102084
302.02	0.114215	0.217348	0.562003	0.544984	0.099933
302.23	0.11158	0.214422	0.552708	0.524627	0.09407
302.42	0.11495	0.210816	0.559975	0.53771	0.102742
302.63	0.117376	0.220188	0.559745	0.547364	0.105364
302.83	0.10969	0.213393	0.55179	0.537422	0.094041
303.02	0.111442	0.215021	0.564672	0.541511	0.098858
303.22	0.110035	0.215553	0.561394	0.544587	0.096275
303.43	0.11022	0.218754	0.558124	0.540322	0.1011
303.62	0.102126	0.210893	0.555967	0.536562	0.096869
303.82	0.107413	0.206319	0.546225	0.537523	0.091358
304.02	0.112777	0.217687	0.554587	0.541821	0.097607
304.23	0.106907	0.205739	0.556312	0.545759	0.094281
304.42	0.114092	0.217558	0.558574	0.551145	0.108984
304.62	0.10387	0.209022	0.554252	0.536524	0.095633
304.82	0.109563	0.211333	0.557619	0.53791	0.090638
305.03	0.106237	0.203556	0.555163	0.530955	0.091627
305.21	0.104424	0.206401	0.554997	0.532438	0.094279
305.42	0.115788	0.214681	0.556902	0.540773	0.099673
305.62	0.110257	0.214654	0.558502	0.538509	0.099006
305.83	0.109986	0.217774	0.555991	0.544259	0.090666
306.03	0.105128	0.211638	0.547844	0.536135	0.089488
306.22	0.110494	0.213746	0.550695	0.52621	0.090527
306.42	0.109582	0.213774	0.551424	0.539063	0.100313
306.63	0.112757	0.222001	0.560183	0.546807	0.099928
306.82	0.111859	0.220906	0.558496	0.54036	0.104188
307.02	0.106925	0.217337	0.555997	0.540192	0.096801
307.23	0.111072	0.222735	0.554198	0.5303	0.095504
307.42	0.116901	0.220277	0.56019	0.544769	0.103419
307.62	0.113512	0.214407	0.563344	0.539046	0.100114
307.82	0.112722	0.215095	0.562564	0.542363	0.095608
308.02	0.111214	0.208319	0.552479	0.53975	0.100849
308.22	0.110187	0.217293	0.56587	0.544186	0.100906
308.42	0.112697	0.218461	0.559735	0.539424	0.098296
308.63	0.104718	0.217893	0.556696	0.536003	0.093861
308.81	0.115367	0.226344	0.562947	0.544569	0.102432
309.02	0.109077	0.213221	0.559811	0.543259	0.09896
309.22	0.103227	0.210609	0.550926	0.53849	0.093479
309.43	0.104569	0.218545	0.558472	0.543571	0.09872
309.63	0.1098	0.22472	0.564668	0.5375	0.099951
309.82	0.117404	0.211661	0.560515	0.538584	0.103199
310.02	0.114943	0.214207	0.557985	0.541256	0.095361
310.23	0.105583	0.209055	0.553932	0.538737	0.097808
310.41	0.111528	0.220165	0.562212	0.545125	0.098828
310.62	0.109749	0.211651	0.555226	0.540658	0.095993
310.82	0.114133	0.22738	0.566286	0.543088	0.098281
311.02	0.120534	0.225943	0.563468	0.545702	0.096547
311.22	0.113105	0.217115	0.568201	0.538358	0.096915
311.42	0.114284	0.215954	0.557638	0.533245	0.102051
311.63	0.11106	0.212439	0.557019	0.54041	0.10123
311.83	0.112236	0.224079	0.555747	0.540504	0.102553
312.02	0.108712	0.219313	0.563198	0.540655	0.109189
312.22	0.10455	0.220377	0.560095	0.544723	0.096897
312.42	0.105166	0.21836	0.55355	0.540652	0.101154
312.63	0.107616	0.211999	0.555649	0.539735	0.099144
312.83	0.107044	0.218603	0.558634	0.547526	0.101491
313.02	0.112266	0.21393	0.554328	0.535673	0.102984
313.22	0.120217	0.220641	0.564877	0.547859	0.103389
313.42	0.113985	0.209984	0.562038	0.537059	0.09401
313.63	0.116072	0.216598	0.563325	0.546887	0.100154
313.82	0.114442	0.225665	0.563029	0.540544	0.098342
314.02	0.114282	0.219358	0.559812	0.549445	0.101841
314.22	0.11181	0.212088	0.562633	0.544357	0.101915
314.42	0.111288	0.223257	0.564753	0.545798	0.099485
314.62	0.109759	0.207605	0.554517	0.537227	0.096015
314.83	0.10562	0.218131	0.560262	0.538727	0.097216
315.02	0.108448	0.218698	0.563314	0.544387	0.100901
315.22	0.110543	0.213158	0.556727	0.53779	0.092991
315.43	0.112196	0.226216	0.561535	0.544779	0.103366
315.63	0.102157	0.21131	0.554255	0.536062	0.092086
315.82	0.119142	0.221928	0.562345	0.548881	0.102749
316.02	0.109152	0.220268	0.563032	0.541401	0.108977
316.22	0.112581	0.224534	0.56708	0.546894	0.098487
316.43	0.120512	0.219795	0.563141	0.547955	0.100411
316.63	0.11213	0.221146	0.563563	0.543399	0.098327
316.82	0.113982	0.221509	0.563966	0.540322	0.099841
317.02	0.106872	0.221244	0.557653	0.54228	0.098797
317.23	0.112826	0.224892	0.569062	0.549707	0.100595
317.41	0.107974	0.221302	0.56107	0.544691	0.102758
317.62	0.120101	0.226835	0.568451	0.545744	0.108033
317.82	0.124009	0.221798	0.570533	0.549828	0.098654
318.03	0.109297	0.222311	0.557211	0.539281	0.099151
318.22	0.109041	0.220936	0.561119	0.547551	0.096387
318.42	0.113092	0.223397	0.562862	0.542681	0.099389
318.62	0.107736	0.223553	0.560463	0.536727	0.108638
318.83	0.108631	0.225993	0.565229	0.544501	0.100668
319.03	0.108249	0.221657	0.561071	0.54504	0.104243
319.22	0.115043	0.229065	0.567816	0.545577	0.106883
319.42	0.109805	0.219074	0.558049	0.539818	0.097757
319.62	0.119148	0.231503	0.570436	0.554472	0.107517
319.83	0.114323	0.22183	0.569856	0.550016	0.104376
320.03	0.120937	0.227388	0.56429	0.544068	0.101426
320.22	0.111036	0.227989	0.565947	0.545661	0.101238
320.42	0.103402	0.215565	0.553747	0.536506	0.088184
320.62	0.116458	0.218605	0.56328	0.542793	0.101054
320.83	0.117894	0.2371	0.568454	0.551006	0.108398
321.03	0.106953	0.218935	0.563022	0.546346	0.099328
321.22	0.114591	0.222707	0.559836	0.545397	0.10294
321.42	0.112659	0.220051	0.561056	0.54775	0.103944
321.63	0.110324	0.220308	0.557679	0.543383	0.093168
321.83	0.106754	0.22188	0.560532	0.540292	0.09604
322.02	0.1171	0.226747	0.561611	0.553028	0.101451
322.21	0.113093	0.228484	0.565158	0.544109	0.099625
322.42	0.104973	0.21512	0.559004	0.541843	0.091618
322.62	0.114301	0.222772	0.560936	0.544602	0.101582
322.83	0.11589	0.226625	0.562886	0.545868	0.097436
323.02	0.120826	0.22735	0.563784	0.55088	0.111785
323.22	0.118709	0.224991	0.569958	0.551248	0.097545
323.43	0.120673	0.231216	0.567542	0.55005	0.10396
323.63	0.120632	0.233065	0.567999	0.545565	0.10216
323.82	0.113218	0.226425	0.560212	0.542849	0.107366
324.02	0.120013	0.229816	0.569112	0.55472	0.104385
324.22	0.111762	0.220588	0.558747	0.555633	0.098409
324.43	0.112858	0.227153	0.56663	0.54831	0.096877
324.62	0.113277	0.216283	0.56009	0.539431	0.095983
324.82	0.108868	0.224359	0.562306	0.55258	0.094342
325.02	0.113907	0.222642	0.565995	0.551303	0.102741
325.23	0.11253	0.225443	0.563534	0.546951	0.096676
325.42	0.116961	0.231739	0.56336	0.553912	0.102992
325.63	0.109555	0.223509	0.567915	0.54141	0.096973
325.83	0.120667	0.227582	0.559278	0.55351	0.098609
326.02	0.120853	0.221349	0.562117	0.552726	0.100297
326.22	0.108931	0.215811	0.560573	0.543447	0.097604
326.42	0.109994	0.221707	0.561512	0.540914	0.098435
326.61	0.11616	0.21573	0.563838	0.543464	0.09995
326.83	0.120336	0.232293	0.568398	0.551199	0.113722
327.01	0.121753	0.231907	0.571156	0.556829	0.108866
327.22	0.123258	0.231714	0.569634	0.551034	0.099872
327.42	0.119184	0.240156	0.564174	0.551578	0.101512
327.63	0.111394	0.222481	0.562533	0.549616	0.107652
327.83	0.117807	0.231543	0.560866	0.549254	0.104864
328.02	0.115908	0.2229	0.560075	0.549453	0.101847
328.22	0.115293	0.233009	0.568201	0.545891	0.106755
328.42	0.114937	0.221273	0.567013	0.547385	0.098474
328.63	0.115955	0.220492	0.564566	0.537616	0.095578
328.82	0.120807	0.225237	0.563669	0.562117	0.102349
329.02	0.120979	0.226642	0.566982	0.551142	0.10063
329.23	0.113041	0.217642	0.558968	0.543806	0.09589
329.42	0.112959	0.22296	0.566555	0.547007	0.103319
329.62	0.116606	0.236155	0.565985	0.546785	0.101523
329.83	0.117453	0.23226	0.572663	0.55699	0.112692
330.03	0.118493	0.231487	0.565217	0.549364	0.104088
330.22	0.115297	0.223382	0.562588	0.54651	0.100309
330.42	0.120439	0.231251	0.574062	0.553131	0.108123
330.63	0.1117	0.220206	0.563984	0.547184	0.096114
330.83	0.116279	0.231298	0.56984	0.547757	0.109413
331.02	0.113155	0.22685	0.569004	0.551073	0.103084
331.22	0.121909	0.235936	0.573092	0.554488	0.114314
331.42	0.113345	0.226219	0.56742	0.551017	0.100967
331.61	0.12283	0.24188	0.572944	0.563404	0.107478
331.82	0.119008	0.227625	0.569146	0.544295	0.106348
332.02	0.12229	0.236916	0.572284	0.552434	0.101286
332.22	0.112609	0.228932	0.569493	0.548842	0.101668
332.43	0.112799	0.231874	0.559961	0.544631	0.100802
332.62	0.113555	0.221069	0.562533	0.545482	0.104762
332.83	0.11583	0.229683	0.570895	0.545646	0.10559
333.02	0.111562	0.228574	0.569629	0.548123	0.100243
333.22	0.113499	0.224018	0.569309	0.551618	0.104997
333.42	0.121663	0.229049	0.568616	0.555113	0.11009
333.63	0.110822	0.225595	0.564564	0.55207	0.098284
333.82	0.115544	0.232228	0.566249	0.549875	0.100597
334.02	0.11231	0.234168	0.563385	0.548245	0.093282
334.22	0.117071	0.235591	0.570948	0.554477	0.102066
334.42	0.120367	0.22385	0.564056	0.550993	0.106582
334.62	0.10518	0.22474	0.564925	0.553359	0.097146
334.81	0.112025	0.22748	0.56598	0.542478	0.101074
335.02	0.120181	0.235324	0.568195	0.553226	0.099975
335.22	0.129629	0.235954	0.571226	0.558402	0.111816
335.42	0.10783	0.22542	0.569664	0.546341	0.103946
335.63	0.124413	0.230412	0.574413	0.558913	0.103739
335.82	0.125252	0.234024	0.565639	0.556725	0.105444
336.02	0.110878	0.228163	0.57341	0.544929	0.100156
336.22	0.109789	0.230617	0.569307	0.550665	0.102084
336.43	0.111149	0.227093	0.57012	0.553296	0.096893
336.61	0.117029	0.23258	0.579659	0.558704	0.113381
336.82	0.112153	0.231592	0.572631	0.548411	0.098795
337.02	0.113457	0.234117	0.572146	0.554115	0.106038
337.22	0.121589	0.229224	0.56919	0.555006	0.102355
337.43	0.121607	0.230818	0.568369	0.553126	0.105322
337.63	0.115455	0.228574	0.568235	0.553924	0.10097
337.82	0.118952	0.23636	0.568053	0.559849	0.10581
338.02	0.113026	0.225744	0.560722	0.547676	0.088532
338.22	0.119121	0.229463	0.571008	0.545485	0.102665
338.43	0.127234	0.237261	0.572286	0.558047	0.107815
338.61	0.114771	0.225638	0.565112	0.548046	0.103158
338.82	0.121682	0.238504	0.56669	0.545908	0.102578
339.02	0.122222	0.238526	0.582016	0.553755	0.109659
339.22	0.1141	0.236556	0.576003	0.554197	0.11212
339.43	0.117963	0.234951	0.571965	0.551095	0.102762
339.61	0.118185	0.22471	0.572369	0.554476	0.099506
339.82	0.118973	0.228129	0.572067	0.558081	0.105953
340.02	0.116333	0.230287	0.578198	0.549921	0.111592
340.23	0.125521	0.233713	0.576751	0.561079	0.115697
340.41	0.117299	0.232289	0.574665	0.55144	0.104912
340.62	0.113978	0.227575	0.571749	0.555685	0.107563
340.82	0.116423	0.224442	0.570506	0.5526	0.100399
341.02	0.114177	0.219518	0.561748	0.544468	0.095722
341.23	0.114253	0.233238	0.565416	0.555741	0.102263
341.42	0.123571	0.222672	0.566932	0.553555	0.098166
341.62	0.119673	0.231016	0.570436	0.55048	0.09874
341.83	0.122871	0.232501	0.582058	0.56011	0.111287
342.02	0.106475	0.230387	0.564906	0.555359	0.102461
342.22	0.11892	0.238148	0.571899	0.553557	0.109957
342.42	0.115745	0.233032	0.568755	0.554945	0.098729
342.63	0.125601	0.235864	0.572974	0.558145	0.108047
342.83	0.121425	0.237671	0.571948	0.557311	0.113577
343.02	0.119509	0.234289	0.578269	0.555359	0.104749
343.22	0.126037	0.235826	0.576479	0.557786	0.110066
343.43	0.110862	0.232921	0.567866	0.549961	0.101221
343.62	0.114291	0.234867	0.575677	0.553761	0.101566
343.82	0.116691	0.238026	0.580236	0.553014	0.111764
344.03	0.106646	0.223647	0.570347	0.549131	0.103422
344.21	0.123839	0.236524	0.573388	0.558387	0.111251
344.42	0.118407	0.226693	0.570728	0.552317	0.100763
344.61	0.11063	0.228678	0.570401	0.551991	0.102456
344.82	0.120323	0.235133	0.571577	0.556676	0.111518
345.03	0.118186	0.22402	0.569156	0.557697	0.101402
345.22	0.123645	0.238227	0.573465	0.564306	0.10954
345.42	0.117674	0.229117	0.5795	0.548778	0.10647
345.63	0.119581	0.232861	0.574823	0.557267	0.099178
345.82	0.122955	0.242931	0.578379	0.557012	0.116504
346.02	0.113297	0.231265	0.567016	0.549861	0.105073
346.21	0.113292	0.239672	0.575164	0.555063	0.110582
346.42	0.122491	0.242007	0.576365	0.559808	0.104198
346.62	0.12851	0.242932	0.573361	0.557092	0.107509
346.83	0.120389	0.231612	0.572061	0.550225	0.112796
347.02	0.127713	0.241518	0.572642	0.556312	0.104526
347.22	0.120031	0.236928	0.577513	0.558011	0.105569
347.42	0.116091	0.231342	0.569285	0.555309	0.106254
347.63	0.124685	0.239658	0.575113	0.565414	0.111324
347.83	0.117259	0.227603	0.5686	0.553131	0.103195
348.02	0.11295	0.231527	0.572543	0.550106	0.105326
348.22	0.117239	0.237355	0.575153	0.555467	0.102189
348.42	0.121319	0.22926	0.568762	0.558957	0.101877
348.63	0.120014	0.227299	0.569685	0.557287	0.106957
348.82	0.127998	0.241616	0.578503	0.561844	0.109998
349.02	0.123899	0.243574	0.584214	0.566621	0.108328
349.21	0.118398	0.229777	0.569197	0.548697	0.096273
349.42	0.119192	0.234569	0.578497	0.555684	0.107306
349.62	0.120305	0.238653	0.574239	0.565051	0.10442
349.83	0.124523	0.246012	0.577176	0.559155	0.116082
350.03	0.120478	0.237167	0.578732	0.553894	0.113742
350.22	0.107385	0.235426	0.565675	0.551212	0.099098
350.43	0.115769	0.234743	0.572815	0.554961	0.104753
350.61	0.115046	0.236182	0.572179	0.559572	0.101278
350.82	0.115221	0.232547	0.571324	0.555818	0.101072
351.02	0.118743	0.236226	0.581854	0.557656	0.102842
351.22	0.122149	0.230671	0.572323	0.552848	0.101508
351.43	0.124153	0.244076	0.576514	0.559923	0.110324
351.62	0.109438	0.226846	0.565101	0.555304	0.097248
351.82	0.127304	0.241191	0.58134	0.564054	0.109219
352.02	0.117208	0.237967	0.572862	0.552854	0.10851
352.23	0.116404	0.233422	0.577662	0.559815	0.105502
352.43	0.115884	0.233772	0.580556	0.55481	0.10705
352.62	0.120662	0.234704	0.573499	0.55464	0.105886
352.82	0.12532	0.238763	0.575162	0.559592	0.107408
353.02	0.125366	0.241523	0.579846	0.560808	0.110894
353.23	0.131314	0.253299	0.582124	0.560313	0.112406
353.42	0.127085	0.241072	0.58436	0.563076	0.10761
353.63	0.112548	0.233458	0.571284	0.55359	0.099575
353.83	0.120948	0.241357	0.576372	0.556168	0.09934
354.02	0.117478	0.235784	0.564177	0.555136	0.102639
354.22	0.120414	0.239151	0.574054	0.555173	0.109121
354.43	0.123506	0.247731	0.575858	0.558591	0.113326
354.62	0.115249	0.237305	0.57864	0.554317	0.107145
354.82	0.122258	0.241499	0.577771	0.556358	0.106944
355.02	0.116184	0.238342	0.575942	0.551555	0.105527
355.23	0.124833	0.241156	0.579202	0.568758	0.106682
355.41	0.118739	0.234813	0.575582	0.561525	0.107544
355.62	0.116227	0.240136	0.564405	0.548013	0.104479
355.82	0.123037	0.242602	0.576875	0.555006	0.108284
356.03	0.123737	0.232572	0.576629	0.55333	0.100681
356.23	0.122619	0.241539	0.576071	0.556694	0.108062
356.42	0.109734	0.236511	0.563574	0.546067	0.104785
356.62	0.122801	0.235235	0.571765	0.559795	0.114318
356.83	0.112891	0.242098	0.576298	0.551961	0.103469
357.01	0.118312	0.233041	0.577747	0.556667	0.100741
357.22	0.114901	0.229233	0.56724	0.548201	0.102207
357.43	0.124582	0.245844	0.569516	0.557688	0.104983
357.62	0.119732	0.234837	0.575784	0.554566	0.103036
357.82	0.124693	0.234401	0.570767	0.559236	0.109279
358.03	0.126481	0.240086	0.579046	0.566234	0.111556
358.23	0.11935	0.236672	0.565949	0.556748	0.107417
358.42	0.116933	0.238338	0.571942	0.562402	0.105891
358.62	0.114601	0.238554	0.566165	0.555986	0.101417
358.83	0.119496	0.238479	0.57251	0.558706	0.106719
359.03	0.118506	0.233834	0.572718	0.553887	0.099961
359.22	0.123008	0.238256	0.579159	0.563343	0.107309
359.42	0.123819	0.233556	0.574119	0.563726	0.111711
359.62	0.124141	0.242826	0.583465	0.567094	0.110153
359.83	0.125107	0.239194	0.576985	0.553648	0.1048
360.03	0.113846	0.245601	0.573665	0.561793	0.104272
360.22	0.111405	0.229026	0.573801	0.562203	0.103157
360.43	0.119636	0.23275	0.577152	0.5609	0.106108
360.62	0.123267	0.244486	0.578569	0.56134	0.10926
360.82	0.11919	0.245986	0.571168	0.567599	0.113827
361.03	0.124499	0.236974	0.577059	0.564381	0.108445
361.22	0.122852	0.242084	0.575962	0.567329	0.114929
361.42	0.117192	0.237058	0.573513	0.560439	0.098383
361.62	0.121821	0.240396	0.58302	0.564776	0.106537
361.83	0.125157	0.243792	0.577146	0.56436	0.111776
362.02	0.114939	0.233813	0.574791	0.556992	0.10613
362.22	0.123135	0.241438	0.575005	0.555845	0.110635
362.43	0.119583	0.24484	0.579857	0.565996	0.115468
362.61	0.123484	0.247225	0.579391	0.568033	0.107408
362.82	0.115997	0.235922	0.567427	0.550355	0.106996
363.02	0.124379	0.244981	0.573383	0.561642	0.114398
363.22	0.12556	0.248181	0.575345	0.567308	0.116952
363.42	0.116744	0.246323	0.581134	0.566372	0.103221
363.62	0.129238	0.247278	0.581039	0.569306	0.109548
363.83	0.126422	0.247681	0.581581	0.564734	0.1182
364.02	0.129145	0.246773	0.584581	0.564449	0.112224
364.22	0.120099	0.234859	0.572377	0.555284	0.100981
364.41	0.12907	0.241095	0.578161	0.570317	0.11338
364.62	0.122695	0.245415	0.580372	0.561939	0.110873
364.82	0.123426	0.2524	0.574414	0.560725	0.105541
365.02	0.124987	0.250169	0.580231	0.563304	0.113074
365.22	0.125254	0.249014	0.584786	0.561283	0.102173
365.41	0.127629	0.24602	0.576325	0.562601	0.109874
365.62	0.126224	0.242846	0.578623	0.560945	0.104964
365.82	0.119541	0.241017	0.580916	0.561661	0.104666
366.02	0.123894	0.244951	0.58078	0.559798	0.104612
366.23	0.131215	0.248422	0.57951	0.575488	0.113977
366.41	0.127962	0.240896	0.58342	0.561569	0.108893
366.62	0.121804	0.243556	0.578354	0.56696	0.108809
366.83	0.116332	0.238418	0.577879	0.556681	0.108041
367.01	0.127919	0.248593	0.578327	0.568849	0.112336
367.22	0.117679	0.242594	0.582512	0.562469	0.111464
367.42	0.116637	0.244985	0.570368	0.558605	0.115249
367.62	0.122155	0.244498	0.583543	0.557783	0.107615
367.83	0.122358	0.24437	0.580548	0.565036	0.112505
368.03	0.120671	0.238883	0.572224	0.558674	0.106554
368.22	0.120042	0.243455	0.573951	0.562225	0.113888
368.42	0.120113	0.244089	0.581189	0.559665	0.109561
368.63	0.12086	0.246516	0.57824	0.565606	0.106557
368.82	0.12177	0.238278	0.576314	0.561991	0.107232
369.02	0.121727	0.240981	0.578811	0.563003	0.115855
369.22	0.133997	0.245826	0.585483	0.5659	0.106961
369.43	0.126122	0.247364	0.583047	0.564872	0.109664
369.62	0.128179	0.251732	0.58316	0.567944	0.109746
369.82	0.118358	0.244679	0.575348	0.563986	0.101562
370.02	0.113068	0.237425	0.57676	0.552871	0.104519
370.23	0.124464	0.245655	0.577474	0.564396	0.109408
370.42	0.119474	0.237118	0.574765	0.560266	0.105001
370.62	0.124591	0.24438	0.576454	0.560368	0.106453
370.82	0.126281	0.243457	0.580731	0.569682	0.111427
371.03	0.12141	0.250692	0.574359	0.562297	0.107948
371.21	0.124733	0.250048	0.584221	0.567361	0.109941
371.42	0.130692	0.23987	0.582873	0.564561	0.107732
371.62	0.12762	0.253535	0.58492	0.561813	0.117403
371.83	0.120155	0.244612	0.576385	0.562688	0.109348
372.03	0.127331	0.249185	0.578979	0.563184	0.112911
372.23	0.131201	0.249491	0.583164	0.570681	0.116282
372.42	0.121667	0.24357	0.585337	0.566964	0.110968
372.62	0.12419	0.243115	0.576424	0.562633	0.106977
372.83	0.117094	0.236312	0.581469	0.563356	0.113179
373.02	0.127308	0.243483	0.583067	0.565787	0.107402
373.22	0.124225	0.242386	0.575425	0.563124	0.111261
373.42	0.121196	0.246205	0.576122	0.564307	0.110541
373.63	0.126396	0.249041	0.574182	0.563039	0.102966
373.83	0.129739	0.250848	0.584967	0.561477	0.107442
374.02	0.122402	0.250237	0.580159	0.571516	0.105584
374.22	0.129078	0.246317	0.584434	0.567943	0.113557
374.42	0.125385	0.252307	0.589692	0.565023	0.106477
374.62	0.123674	0.249149	0.577123	0.560914	0.113034
374.82	0.125365	0.249681	0.581378	0.564674	0.112634
375.02	0.126164	0.24904	0.58368	0.564454	0.109895
375.23	0.121602	0.241837	0.580248	0.567309	0.105729
375.42	0.118502	0.241365	0.574097	0.556523	0.101087
375.62	0.127031	0.248817	0.579328	0.565618	0.109574
375.83	0.120138	0.248597	0.583025	0.567292	0.110551
376.01	0.118387	0.245924	0.577291	0.560711	0.102859
376.22	0.120723	0.243538	0.577026	0.560603	0.102956
376.43	0.138193	0.254094	0.589187	0.570064	0.122077
376.61	0.121346	0.247256	0.581079	0.561507	0.101497
376.81	0.121808	0.243686	0.580477	0.560432	0.10802
377.02	0.127804	0.243543	0.579357	0.5652	0.105156
377.22	0.121051	0.246515	0.576457	0.560367	0.107181
377.42	0.125018	0.25195	0.584376	0.568627	0.113008
377.63	0.132263	0.253673	0.581528	0.571093	0.115011
377.82	0.127492	0.25392	0.584452	0.563388	0.115097
378.02	0.123599	0.254928	0.58248	0.570436	0.105243
378.22	0.129325	0.254808	0.585519	0.567153	0.111329
378.43	0.121583	0.250422	0.579328	0.569951	0.10927
378.63	0.129984	0.251696	0.58473	0.566491	0.116287
378.82	0.119865	0.247327	0.578321	0.563678	0.106949
379.02	0.119134	0.245847	0.571895	0.562762	0.102427
379.21	0.124	0.255207	0.579371	0.559892	0.106497
379.42	0.131053	0.259691	0.594358	0.572455	0.114379
379.63	0.127098	0.244651	0.584286	0.565868	0.107946
379.83	0.128739	0.249898	0.581194	0.575961	0.119978
380.02	0.12574	0.250468	0.588939	0.565692	0.110077
380.22	0.123716	0.239741	0.574618	0.566527	0.110303
380.43	0.125362	0.251806	0.583352	0.572864	0.1087
380.62	0.125034	0.249617	0.581758	0.565753	0.110715
380.81	0.122898	0.249092	0.586804	0.567871	0.108129
381.02	0.127241	0.254267	0.581189	0.572032	0.115095
381.22	0.121456	0.250005	0.593331	0.567275	0.108175
381.42	0.134194	0.262988	0.589568	0.569354	0.123319
381.63	0.119584	0.245861	0.580521	0.568244	0.099261
381.82	0.1185	0.250967	0.582886	0.57194	0.111883
382.02	0.127092	0.261262	0.584487	0.569827	0.110622
382.22	0.121751	0.250433	0.586428	0.573481	0.118677
382.43	0.128798	0.258189	0.586585	0.570597	0.11235
382.61	0.120796	0.24882	0.585841	0.5654	0.112925
382.82	0.12868	0.248943	0.583594	0.563411	0.105002
383.03	0.128992	0.256395	0.590223	0.572941	0.116294
383.21	0.125742	0.251678	0.584797	0.575521	0.113917
383.42	0.120574	0.247504	0.58004	0.565976	0.108479
383.62	0.117099	0.247244	0.584026	0.563853	0.116333
383.82	0.125302	0.252692	0.578339	0.565503	0.111132
384.03	0.131014	0.250897	0.594586	0.564075	0.113843
384.23	0.117547	0.247474	0.580678	0.562677	0.111494
384.42	0.131652	0.251528	0.584392	0.567872	0.115858
384.62	0.122797	0.253988	0.586045	0.560475	0.107411
384.82	0.126859	0.248893	0.580228	0.56656	0.105727
385.03	0.126205	0.244499	0.58864	0.555498	0.110325
385.21	0.119105	0.241449	0.573267	0.561845	0.101282
385.42	0.127178	0.250122	0.579452	0.565822	0.110499
385.62	0.125472	0.256073	0.591389	0.566846	0.110931
385.83	0.127289	0.247783	0.586784	0.569501	0.112217
386.01	0.126053	0.25406	0.58853	0.570423	0.114194
386.22	0.118073	0.24073	0.569234	0.561608	0.101107
386.42	0.131787	0.254261	0.586891	0.566366	0.108259
386.63	0.131936	0.254048	0.582364	0.569163	0.111662
386.83	0.129748	0.249955	0.578572	0.569304	0.113062
387.02	0.130037	0.259906	0.584554	0.573397	0.114955
387.22	0.121419	0.246941	0.582284	0.563794	0.104873
387.43	0.119481	0.252372	0.586103	0.559095	0.106209
387.61	0.129809	0.246331	0.589105	0.568044	0.106129
387.82	0.127715	0.254589	0.577127	0.568842	0.10902
388.02	0.120813	0.253698	0.581924	0.566386	0.116065
388.23	0.129308	0.255945	0.584001	0.568301	0.106817
388.41	0.126559	0.251434	0.583811	0.567526	0.10987
388.62	0.121874	0.255296	0.578363	0.566658	0.114797
388.82	0.13322	0.249067	0.586268	0.564717	0.106929
389.02	0.123113	0.247988	0.581121	0.564938	0.106027
389.23	0.12211	0.255788	0.582826	0.566539	0.107776
389.42	0.123993	0.251983	0.582876	0.566537	0.106143
389.62	0.126824	0.25776	0.594437	0.570851	0.109168
389.83	0.127117	0.256398	0.582802	0.566131	0.109997
390.01	0.125402	0.25945	0.58955	0.570585	0.112728
390.22	0.126027	0.2503	0.575658	0.564532	0.10882
390.42	0.116512	0.246561	0.577032	0.55977	0.107375
390.63	0.118734	0.248485	0.583681	0.564583	0.107631
390.82	0.122682	0.248622	0.574982	0.561254	0.106352
391.02	0.130892	0.261289	0.588336	0.573669	0.112171
391.23	0.127582	0.258187	0.587121	0.57333	0.107187
391.43	0.131044	0.26028	0.585152	0.577008	0.108097
391.62	0.131937	0.262585	0.585183	0.573785	0.119272
391.82	0.122849	0.256905	0.586685	0.568094	0.111589
392.02	0.123436	0.254832	0.585356	0.574158	0.122059
392.23	0.128879	0.254095	0.584679	0.564031	0.111449
392.41	0.128997	0.249899	0.589219	0.568691	0.108625
392.62	0.1225	0.248792	0.579884	0.567968	0.107208
392.82	0.13321	0.2559	0.5904	0.577844	0.117037
393.03	0.124529	0.24757	0.579376	0.569285	0.108591
393.22	0.121461	0.253973	0.579385	0.565714	0.104738
393.42	0.134051	0.262369	0.591261	0.57379	0.119406
393.62	0.120029	0.255455	0.580281	0.570197	0.107379
393.82	0.141364	0.258957	0.594331	0.576284	0.119518
394.02	0.131207	0.262373	0.588265	0.5704	0.113214
394.23	0.12538	0.254476	0.585112	0.569224	0.117628
394.42	0.13089	0.259104	0.591982	0.572259	0.117159
394.62	0.118485	0.254948	0.57916	0.565218	0.104975
394.83	0.125503	0.256169	0.585896	0.567386	0.114776
395.03	0.122134	0.250256	0.588265	0.562391	0.105715
395.21	0.130411	0.25456	0.584883	0.570516	0.112822
395.42	0.126632	0.253629	0.585472	0.566793	0.116428
395.63	0.119883	0.244431	0.579963	0.559141	0.10628
395.82	0.132662	0.260093	0.586966	0.573027	0.118355
396.03	0.130774	0.263875	0.588313	0.561385	0.115169
396.22	0.12813	0.256348	0.584991	0.574366	0.114836
396.43	0.128344	0.256301	0.58909	0.578639	0.113664
396.63	0.124649	0.251218	0.577441	0.562018	0.107645
396.82	0.126996	0.262092	0.586072	0.57401	0.122182
397.03	0.119892	0.245454	0.579924	0.571849	0.103003
397.23	0.128823	0.256646	0.58856	0.57282	0.116066
397.42	0.136944	0.26345	0.587769	0.575768	0.110379
397.63	0.128294	0.252623	0.586272	0.568583	0.11265
397.83	0.124624	0.256674	0.593655	0.569794	0.117101
398.02	0.123712	0.253811	0.586104	0.566724	0.112429
398.22	0.131932	0.255264	0.588861	0.562298	0.114735
398.42	0.126003	0.261264	0.588472	0.573674	0.110681
398.63	0.129655	0.260474	0.589782	0.574963	0.11611
398.82	0.128152	0.252693	0.583332	0.569352	0.10924
399.02	0.12438	0.259284	0.590746	0.57742	0.117444
399.21	0.121789	0.258036	0.583068	0.56524	0.107648
399.42	0.128886	0.259216	0.588533	0.574306	0.117389
399.62	0.12737	0.261207	0.59181	0.5696	0.12083
[truncated: 900 more rows]

## Sheet: Source data for figure 3e
	Source data for figure 3e : Levels of CHST11 in LNCaP cells after androgen deprivation and treatment with R1881 and/or Enzalutamide
			FBS		CSS		CSS+R1881 [10nM]		CSS+R1881 [1nM]		CSS+R1881 [1nM]+MDV10		CSS+R1881 [10nM]+MDV10
			CT	Sd	CT	Sd	CT	Sd	CT	Sd	CT	Sd	CT	Sd
	CHST11	Replicate1	25.0726	0.309102	24.73	0.135489	24.4234	0.323062	24.6713	0.297213	24.5791	0.184725	24.7499	0.0918839
		Replicate2	25.0779	0.21	24.71	0.899863	24.8323	2.46548	24.7821		24.6327	0.796293	24.6873
		Replicate3	25.2398	0.192501	24.7036	0.0742627	24.6279	0.0373127	25.1797	0.123885	24.5977	0.0300518	24.6646	0.0501352
	GapDH	Replicate1	16.3069	0.0714053	18.1552	0.223	17.2258	0.0121467	17.5456	0.0436955	17.5829	0.033005	17.6824	0.0657851
		Replicate2	16.4286	0.082	18.1652	0.213	17.2359	0.009	17.633	0.047	17.6065	0.027	17.7123	0.067
		Replicate3	16.4323	0.065	17.792	0.202	17.25	0.023	17.5874	0.039	17.648	0.038	17.8083	0.063

## Sheet: Source data Fig 3f
	Source data figure 3f:
	Raw Western Blott Scans

## Sheet: Source data Fig 3g 
	Source data figure 3g:
	Raw Western Blott Scans

[truncated: 33 more sheets: Source data Fig 3h , Source data for Figure 4c, Source data for Figure 4d, Source data for Figure 4e, Source data Fig 4g , Source data Fig 4h, Source data Fig 5a, Source data for Fig. 5b, Source data for Fig. 5c, Source data for Figure 5d, Source data for Figure 5e, Source data for Fig. 5f, S7e, Source data Fig.5m,n SFig.9d, Source data for Fig.6b, Source data for Fig.6c, Source data for Fig. 6d, Source data for figure 6g, Source data for figure 6e , Source data Supp Fig S2c, Source data for Supp.Fig 2f …]
